# Supplementary material for: Multi-omics colocalization with genome-wide association studies reveals a context-specific genetic mechanism at a childhood onset asthma risk locus
Source: Genome Med. 2021 Oct 10;13:157. doi: 10.1186/s13073-021-00967-y (PMC8504130; doi:10.1186/s13073-021-00967-y)
Supplement: Supplementary file 2 — Additional file 2: Gene expression covariate correlation matrix of correlation coefficients (gx correlation), p-values (gx pval), and correlation tests (gx test). [file 13073_2021_967_MOESM2_ESM.xlsx]

## Sheet: Legend for Additional File 2
Additional File 2 Gene expression covariate correlation matrix of correlation coefficients (gx correlation), p-values (gx pval), and correlation tests (gx test)

## Sheet: gx correlation
	batch_lysate	treatment	collection_method	sex	atopy	asthma	steroid	smoking	poolII	crs	combo	tech	qPCR_batch	adapter	flowcell_lane	surgeon	rin	fragment_length_bioana	age	nM_qPCR	nM_qPCR_avg	qPCR_nM_replace	RNA_conc	reads_total	mapped_reads	mapped_unmapped_ratio	mapped_percent	initial_cult_days	cryo_days	exp_cult_days	Anc_PC1	Anc_PC2	Anc_PC3	Anc_PC4	Anc_PC5	Anc_PC6	Anc_PC7	Anc_PC8	Anc_PC9	Anc_PC10	sv1	sv2	sv3	sv4	sv5	sv6	sv7	sv8	sv9
batch_lysate	1	0	-0.0988362	-0.195011	-0.0869179	0.138973	-0.240015	0.197296	-0.177596	0.0353016	-0.0260919	-0.0230513	0.783952	0.038512	0.2175	-0.0208458	-0.162048	-0.183795	-0.0609442	-0.176215	-0.142443	0.0507483	-0.390256	0.0284321	0.0844812	-0.718077	-0.346106	0.359946	-0.258839	-0.171179	0.249255	-0.184495	-0.0543345	0.0782737	-0.0719429	-0.0960058	-0.0250506	0.00117962	-0.0563331	-0.0650564	-0.563964	-0.207041	-0.0905445	-0.379803	0.051412	0.0387899	-0.0949717	-0.0106781	-0.0337548
treatment	0	1	0	0	0	0	2.84e-11	0	0.0017537	0	0.641167	0	0	0.135014	-0.0150885	0	0.0123445	0.0327245	0	0.0568226	0.0555329	0.0291313	0.0673998	0.0104381	0.0129505	0.191843	0.119144	0	0	0	2.84e-11	0	0	0	0	0	0	0	0	0	0.0446524	-0.00841451	0.0295063	-0.0371488	-0.00481664	0.110573	-0.0390985	0.0431117	0.0032412
sex	-0.195011	0	-0.118684	1	0.165556	0.0657515	0.184748	0.163913	-0.12656	0.472561	-0.358557	-0.163153	-0.076816	-0.155275	-0.310472	0.0131236	-0.288551	-0.0895831	0.0529814	0.0639998	0.0450417	-0.0447654	-0.0999925	0.128814	0.0813254	-0.0140774	0.072291	0.142689	-0.123985	0.126572	-0.306617	0.118102	-0.1487	0.0574156	-0.14428	0.246789	-0.00462751	0.00542023	-0.0510817	-0.0241308	-0.0275571	0.401102	-0.0552131	-0.0172224	0.179051	-0.30369	-0.136608	-0.0319249	0.0741912
atoy	-0.0869179	0	-0.0835348	0.165556	1	-0.403639	0.0218671	0.134819	0.0386376	0.458424	-0.347718	-0.174084	-0.203171	-0.177337	0.035512	-0.0521615	0.0102259	0.0814214	-0.036754	0.0297626	0.0317537	0.0277251	0.0271237	-0.0999372	-0.0636969	0.150631	0.121539	0.589827	-0.171946	0.0046351	-0.00937185	-0.194021	-0.0682327	-0.165138	-0.0932327	0.029996	-0.0185377	0.171723	0.0833964	-0.0273098	0.0664189	0.110868	0.00356084	0.277087	-0.0830695	-0.202242	-0.189626	-0.33139	0.0494171
asthma	0.138973	0	0.309466	0.0657515	-0.403639	1	0.323229	0.051206	-0.00675748	-0.447852	0.339731	-0.0369499	0.18111	0.0521462	-0.0361226	-0.137996	-0.232118	-0.0619049	-0.0404696	-0.0711724	-0.0520227	0.0464036	-0.0156058	0.170127	0.183155	-0.175391	-0.0633296	0.109591	0.167182	-0.256758	0.148993	0.241936	-0.0821741	0.0524459	0.0212157	0.16794	0.0998178	-0.102487	0.157002	-0.0193957	0.0633947	-0.0499001	0.0909673	-0.225362	0.246875	-0.00411138	0.426303	0.208983	-0.096268
steroid	-0.240015	2.84e-11	0.0278656	0.184748	0.0218671	0.323229	1	-0.0492453	0.18163	-0.182523	0.137177	-0.064961	-0.194969	0.00476659	0.122685	0.0474735	-0.0888393	0.0938695	0.0515719	0.00486087	0.0125551	0.039496	0.294928	0.0395274	0.0121052	0.319212	0.123716	-0.100854	0.163291	-0.0696042	0.000108028	0.110296	-0.0441	-0.1498	-0.130995	0.238243	0.0731047	-0.0315912	0.124236	-0.0596167	0.289079	0.100411	0.0776615	0.109806	0.0682184	0.0487212	0.0310415	0.110049	-0.0284004
smoking	0.197296	0	-0.242866	0.163913	0.134819	0.051206	-0.0492453	1	-0.0820382	0.257734	-0.191519	0.0648126	0.0486033	-0.0046869	-0.106679	0.0745705	-0.133432	-0.0829421	0.407569	0.033478	0.0235963	-0.0248523	-0.252039	-0.0339321	-0.0384689	-0.174496	-0.137561	0.262325	0.169637	-0.22023	0.100594	-0.0511061	0.129855	-0.177828	-0.128704	0.0880033	-0.0730776	-0.0457598	0.071138	-8.01e-05	-0.255959	0.12769	0.0930824	-0.0365373	-0.0916851	-0.0929355	0.100443	-0.0131244	-0.0892031
poolII	-0.177596	0.0017537	0.128605	-0.12656	0.0386376	-0.00675748	0.18163	-0.0820382	1	-0.0566638	0.0427523	0.313486	-0.237669	-0.0693373	0.0774894	0.180372	NA	NA	NA	NA	NA	NA	NA	NA	NA	NA	NA	NA	NA	NA	NA	NA	NA	NA	NA	NA	NA	NA	NA	NA	NA	NA	NA	NA	NA	NA	NA	NA	NA
case_control	0.0353016	0	-0.789795	0.472561	0.458424	-0.447852	-0.182523	0.257734	-0.0566638	1	NA	0.242284	-0.117196	0.0112136	-0.111387	0.293273	-0.298934	-0.051225	0.284867	0.0879259	0.092498	0.074464	-0.256648	-0.0635657	-0.0774389	-0.0361842	0.0240048	0.197455	-0.214652	0.0413273	-0.0862662	-0.12444	-0.146667	0.0564879	-0.0189281	0.0980004	0.0517619	0.103416	-0.0479316	0.0193338	-0.073445	0.136344	-0.243301	-0.0719906	0.0244905	-0.0637412	-0.128752	-0.464332	0.0408058
combo	-0.0260919	0.641167	0.634248	-0.358557	-0.347718	0.339731	0.137177	-0.191519	0.0427523	NA	1	-0.179962	0.0868077	0.0511988	0.0756281	-0.218521	0.21215	0.0520889	-0.212322	-0.0397772	-0.0439583	-0.0441162	0.218332	0.0510747	0.0622114	0.111805	0.0341201	-0.107095	0.158455	-0.0305875	0.0634085	0.0900636	0.107817	-0.0416438	0.0140088	-0.0726852	-0.0383877	-0.076308	0.0353073	-0.0142693	0.074023	-0.0982137	0.191195	0.0369706	-0.0194655	0.0944527	0.0779866	0.366684	-0.0287127
tech	-0.0230513	0	-0.486698	-0.163153	-0.174084	-0.0369499	-0.064961	0.0648126	0.313486	0.242284	-0.179962	1	-0.315834	-0.0677961	-0.191408	0.325418	0.0243	0.112219	0.216449	0.650644	0.629831	0.444626	-0.12061	-0.344649	-0.303881	-0.222662	-0.00747368	0.0146514	-0.23141	0.161474	0.0237462	-0.016421	-0.0964681	-0.18354	-0.098349	0.046398	0.055215	0.0251875	0.245955	-0.0603468	-0.0603372	-0.669151	-0.141991	0.159979	0.054408	0.0296614	0.156781	-0.353614	0.0666168
qPCR_batch	0.783952	0	0.0170319	-0.076816	-0.203171	0.18111	-0.194969	0.0486033	-0.237669	-0.117196	0.0868077	-0.315834	1	-0.0197019	0.367552	-0.196929	-0.142331	-0.316869	-0.190877	-0.534246	-0.518288	-0.305068	-0.278708	0.529081	0.601953	-0.520155	-0.35938	0.538546	-0.239114	-0.256953	0.135898	-0.0542416	-0.0416347	0.0783202	-0.155119	-0.0380641	-0.110102	-0.0959977	-0.0883399	-0.205029	-0.42089	-0.225106	-0.156617	-0.392421	0.0592443	-0.162106	-0.0247687	0.16298	-0.070554
adapter	0.038512	0.135014	-0.129373	-0.155275	-0.177337	0.0521462	0.00476659	-0.0046869	-0.0693373	0.0112136	0.0511988	-0.0677961	-0.0197019	1	0.0574103	-0.185927	0.137274	-0.0740559	-0.0431397	0.05158	0.0334435	-0.0522092	-0.0132536	0.0772329	0.0866694	0.0365317	0.19847	0.145504	0.017306	0.08308	0.169038	-0.0851587	0.326543	0.116336	0.0826458	0.0462261	0.196624	-0.158733	-0.148768	0.0279505	0.0112334	0.323949	-0.013655	-0.214481	-0.0545934	0.136599	0.2048	0.0496599	0.0703349
flowcell_lane	0.2175	-0.0150885	0.010484	-0.310472	0.035512	-0.0361226	0.122685	-0.106679	0.0774894	-0.111387	0.0756281	-0.191408	0.367552	0.0574103	1	0.0821886	NA	NA	NA	NA	NA	NA	NA	NA	NA	NA	NA	NA	NA	NA	NA	NA	NA	NA	NA	NA	NA	NA	NA	NA	NA	NA	NA	NA	NA	NA	NA	NA	NA
surgeon	-0.0208458	0	-0.516701	0.0131236	-0.0521615	-0.137996	0.0474735	0.0745705	0.180372	0.293273	-0.218521	0.325418	-0.196929	-0.185927	0.0821886	1	-0.0597662	0.132906	0.210193	0.040079	0.0480668	0.0620477	-0.0421724	-0.0392279	-0.06031	0.107133	0.0232363	-0.444944	-0.0728781	0.0420384	0.0214031	0.184681	-0.210956	0.236406	0.0886762	-0.0731617	-0.0836834	-0.102103	0.125707	-0.094391	-0.0363521	-0.092778	0.0600891	0.0337496	0.126716	0.00715023	-0.12804	-0.176967	-0.23633
rin	-0.162048	0.0123445	0.0706546	-0.288551	0.0102259	-0.232118	-0.0888393	-0.133432	NA	-0.298934	0.21215	0.0243	-0.142331	0.137274	NA	-0.0597662	1	0.0200405	-0.0354617	0.0186143	0.0219212	0.0267787	0.376314	-0.120396	-0.138289	0.107464	0.0161445	-0.0615773	0.246934	-0.16823	-0.0236888	-0.114244	0.215529	-0.123168	0.0965751	-0.0250367	0.033775	0.0283662	-0.145455	0.0565583	0.264098	-0.0344274	0.436218	-0.0516465	-0.148623	0.107885	-0.0777971	-0.0673499	0.0210066
fragment_length_bioana	-0.183795	0.0327245	0.00967565	-0.0895831	0.0814214	-0.0619049	0.0938695	-0.0829421	NA	-0.051225	0.0520889	0.112219	-0.316869	-0.0740559	NA	0.132906	0.0200405	1	0.0400741	0.0068728	-0.0028757	-0.0410738	0.172463	-0.166542	-0.187786	0.163372	0.128994	-0.168974	0.118601	0.0931365	0.0681205	-0.15404	-0.0365814	-0.0733946	0.0579257	0.0223942	0.0272264	0.113029	-0.141111	0.133901	0.164849	-0.159836	-0.0491821	0.353218	0.111452	0.143238	0.00340481	-0.00778327	-0.00514244
age	-0.0609442	0	-0.310311	0.0529814	-0.036754	-0.0404696	0.0515719	0.407569	NA	0.284867	-0.212322	0.216449	-0.190877	-0.0431397	NA	0.210193	-0.0354617	0.0400741	1	0.168182	0.155714	0.045236	-0.134423	-0.0197715	-0.0348958	-0.0584314	-0.00897021	-0.165522	0.0952182	-0.075784	-0.072782	0.121105	0.119648	-0.0597089	0.133002	0.108538	-0.085994	0.0547198	0.0593534	-0.069809	-0.0612996	0.0425444	0.028618	0.132004	-0.0643016	0.062239	0.134902	0.0389477	-0.0492822
nM_qPCR	-0.176215	0.0568226	-0.090533	0.0639998	0.0297626	-0.0711724	0.00486087	0.033478	NA	0.0879259	-0.0397772	0.650644	-0.534246	0.05158	NA	0.040079	0.0186143	0.0068728	0.168182	1	0.983352	0.536068	-0.0936567	-0.272663	-0.26126	-0.0261426	0.136456	-0.0492485	-0.0917624	0.0664162	-0.082198	0.136609	0.0221231	-0.0896534	0.0135512	0.0659604	0.105682	0.0712297	0.234475	-0.0303251	0.0179271	-0.00583821	-0.0817832	0.0419767	-0.0807891	0.0271473	0.161893	-0.0358112	0.250011
nM_qPCR_avg	-0.142443	0.0555329	-0.111643	0.0450417	0.0317537	-0.0520227	0.0125551	0.0235963	NA	0.092498	-0.0439583	0.629831	-0.518288	0.0334435	NA	0.0480668	0.0219212	-0.0028757	0.155714	0.983352	1	0.680538	-0.119557	-0.343001	-0.322569	-0.0466047	0.122183	-0.0306467	-0.121642	0.0635835	-0.0626507	0.121672	-0.00532624	-0.0926863	-0.00487835	0.046096	0.121806	0.0800763	0.255922	-0.0380287	-0.0177775	-0.0357375	-0.0613759	0.0377235	-0.0737006	0.0341041	0.174607	-0.0816274	0.266138
qPCR_nM_replace	0.0507483	0.0291313	-0.144493	-0.0447654	0.0277251	0.0464036	0.039496	-0.0248523	NA	0.074464	-0.0441162	0.444626	-0.305068	-0.0522092	NA	0.0620477	0.0267787	-0.0410738	0.045236	0.536068	0.680538	1	-0.177779	-0.494023	-0.445074	-0.111105	0.0174096	0.056215	-0.195111	0.0275807	0.0403878	0.0144026	-0.113957	-0.0690851	-0.077315	-0.0518208	0.13974	0.0847909	0.24346	-0.0543931	-0.154878	-0.142479	0.0446322	0.00597273	-0.0166179	0.0489614	0.158361	-0.234816	0.228287
RNA_conc	-0.390256	0.0673998	0.258652	-0.0999925	0.0271237	-0.0156058	0.294928	-0.252039	NA	-0.256648	0.218332	-0.12061	-0.278708	-0.0132536	NA	-0.0421724	0.376314	0.172463	-0.134423	-0.0936567	-0.119557	-0.177779	1	-0.00302964	-0.0608931	0.415927	0.106576	-0.152013	0.282323	0.00978278	-0.056823	-0.072256	-0.0146171	-0.153779	0.0686848	0.196473	0.140124	-0.0756938	-0.152928	0.134299	0.805235	-0.090563	0.293872	0.047489	0.0523555	0.0931143	-0.158141	-0.0101247	-0.0778293
reads_total	0.0284321	0.0104381	0.109815	0.128814	-0.0999372	0.170127	0.0395274	-0.0339321	NA	-0.0635657	0.0510747	-0.344649	0.529081	0.0772329	NA	-0.0392279	-0.120396	-0.166542	-0.0197715	-0.272663	-0.343001	-0.494023	-0.00302964	1	0.931886	-0.0283686	-0.112364	0.00122772	-0.0236691	-0.00933448	0.00052064	0.0767303	0.04035	0.207073	0.0508944	0.0329015	-0.146182	-0.0519601	-0.106627	-0.0554508	0.0101156	0.230671	-0.120201	-0.125381	-0.00102622	-0.00977834	0.0423194	0.215043	-0.150804
mapped_reads	0.0844812	0.0129505	0.0707059	0.0813254	-0.0636969	0.183155	0.0121052	-0.0384689	NA	-0.0774389	0.0622114	-0.303881	0.601953	0.0866694	NA	-0.06031	-0.138289	-0.187786	-0.0348958	-0.26126	-0.322569	-0.445074	-0.0608931	0.931886	1	-0.0915803	0.0884794	-0.00920175	-0.0387488	-0.0141907	-0.0233595	0.0919929	-0.00638737	0.203596	0.0506097	0.0376166	-0.119223	-0.0903023	-0.045347	-0.0349763	-0.0451043	0.205022	-0.161581	-0.115245	0.00136552	-0.0335936	-0.0473968	0.22564	-0.108597
mapped_unmapped_ratio	-0.718077	0.191843	0.0674852	-0.0140774	0.150631	-0.175391	0.319212	-0.174496	NA	-0.0361842	0.111805	-0.222662	-0.520155	0.0365317	NA	0.107133	0.107464	0.163372	-0.0584314	-0.0261426	-0.0466047	-0.111105	0.415927	-0.0283686	-0.0915803	1	0.416834	-0.14281	0.240198	0.0932458	-0.0483126	-0.0331304	0.0160374	0.073013	0.0202351	0.0321538	0.0411603	-0.106002	0.00337888	0.117437	0.483962	0.241803	0.164605	0.234694	-0.00192755	0.0994016	0.0742113	-0.0761973	-0.00611964
mapped_percent	-0.346106	0.119144	0.00666344	0.072291	0.121539	-0.0633296	0.123716	-0.137561	NA	0.0240048	0.0341201	-0.00747368	-0.35938	0.19847	NA	0.0232363	0.0161445	0.128994	-0.00897021	0.136456	0.122183	0.0174096	0.106576	-0.112364	0.0884794	0.416834	1	-0.0949265	0.110472	0.157466	-0.12703	0.0101089	-0.0447992	0.168779	0.00661984	0.144564	0.187407	-0.115567	0.0721024	0.100496	0.209676	0.429322	-0.0792903	0.187163	0.129216	0.176299	-0.144931	-0.0618574	0.13383
initial_cult_days	0.359946	0	-0.154127	0.142689	0.589827	0.109591	-0.100854	0.262325	NA	0.197455	-0.107095	0.0146514	0.538546	0.145504	NA	-0.444944	-0.0615773	-0.168974	-0.165522	-0.0492485	-0.0306467	0.056215	-0.152013	0.00122772	-0.00920175	-0.14281	-0.0949265	1	-0.193834	0.028078	-0.0653397	0.00938241	0.0348773	0.116081	-0.221493	0.00284959	0.115139	-0.224189	0.0697043	-0.0253841	-0.183739	0.110717	-0.121981	-0.101566	0.00715383	-0.162851	0.0747623	-0.0433557	-0.0349029
cryo_days	-0.258839	0	0.188281	-0.123985	-0.171946	0.167182	0.163291	0.169637	NA	-0.214652	0.158455	-0.23141	-0.239114	0.017306	NA	-0.0728781	0.246934	0.118601	0.0952182	-0.0917624	-0.121642	-0.195111	0.282323	-0.0236691	-0.0387488	0.240198	0.110472	-0.193834	1	-0.0657959	0.145591	-0.0183289	0.114545	0.0286768	0.0418147	0.105135	-0.0611459	-0.0930945	-0.0495157	0.257948	0.273813	0.0673669	0.0818478	0.11856	-0.0938075	0.122104	-0.0160019	-0.0514608	-0.260346
exp_cult_days	-0.171179	0	-0.0811654	0.126572	0.0046351	-0.256758	-0.0696042	-0.22023	NA	0.0413273	-0.0305875	0.161474	-0.256953	0.08308	NA	0.0420384	-0.16823	0.0931365	-0.075784	0.0664162	0.0635835	0.0275807	0.00978278	-0.00933448	-0.0141907	0.0932458	0.157466	0.028078	-0.0657959	1	-0.0223364	-0.0324207	0.0340643	0.129158	-0.0290054	-0.0218094	0.26248	0.0889951	-0.0101371	0.0653133	0.0582975	0.168258	-0.320096	0.269642	-0.143333	0.0912851	-0.191162	-0.235926	-0.0356618
Anc_PC1	0.249255	2.84e-11	-0.0136566	-0.306617	-0.00937185	0.148993	0.000108028	0.100594	NA	-0.0862662	0.0634085	0.0237462	0.135898	0.169038	NA	0.0214031	-0.0236888	0.0681205	-0.072782	-0.082198	-0.0626507	0.0403878	-0.056823	0.00052064	-0.0233595	-0.0483126	-0.12703	-0.0653397	0.145591	-0.0223364	1	-0.446954	-0.0191938	0.0629319	0.0314496	0.211728	-0.154658	-0.10081	-0.0155904	0.119511	-0.126059	-0.160818	0.0410996	-0.200847	-0.0255637	0.481877	0.265291	-0.23432	-0.316894
Anc_PC2	-0.184495	0	0.155099	0.118102	-0.194021	0.241936	0.110296	-0.0511061	NA	-0.12444	0.0900636	-0.016421	-0.0542416	-0.0851587	NA	0.184681	-0.114244	-0.15404	0.121105	0.136609	0.121672	0.0144026	-0.072256	0.0767303	0.0919929	-0.0331304	0.0101089	0.00938241	-0.0183289	-0.0324207	-0.446954	1	0.0785264	0.0711691	-0.0904019	-0.040373	0.0653261	-0.0473612	0.1734	-0.208312	0.00190324	0.0417809	-0.105362	-0.0580168	0.0506461	-0.413972	-0.0928887	0.187947	-0.0961914
Anc_PC3	-0.0543345	0	-0.000653774	-0.1487	-0.0682327	-0.0821741	-0.0441	0.129855	NA	-0.146667	0.107817	-0.0964681	-0.0416347	0.326543	NA	-0.210956	0.215529	-0.0365814	0.119648	0.0221231	-0.00532624	-0.113957	-0.0146171	0.04035	-0.00638737	0.0160374	-0.0447992	0.0348773	0.114545	0.0340643	-0.0191938	0.0785264	1	-0.184449	0.0318069	-0.206694	-0.0391751	0.00110547	-0.0629243	-0.0264293	-0.0419573	0.149847	0.195479	-0.0654994	-0.246717	0.0236591	0.093801	0.23043	-0.00489479
Anc_PC4	0.0782737	0	0.0218678	0.0574156	-0.165138	0.0524459	-0.1498	-0.177828	NA	0.0564879	-0.0416438	-0.18354	0.0783202	0.116336	NA	0.236406	-0.123168	-0.0733946	-0.0597089	-0.0896534	-0.0926863	-0.0690851	-0.153779	0.207073	0.203596	0.073013	0.168779	0.116081	0.0286768	0.129158	0.0629319	0.0711691	-0.184449	1	0.116517	-0.0211287	0.103769	-0.0761563	-0.0125514	0.149812	-0.169133	0.227736	-0.0522287	0.0172581	0.0846935	0.176796	-0.046288	-0.0385587	-0.0331972
Anc_PC5	-0.0719429	0	-0.147516	-0.14428	-0.0932327	0.0212157	-0.130995	-0.128704	NA	-0.0189281	0.0140088	-0.098349	-0.155119	0.0826458	NA	0.0886762	0.0965751	0.0579257	0.133002	0.0135512	-0.00487835	-0.077315	0.0686848	0.0508944	0.0506097	0.0202351	0.00661984	-0.221493	0.0418147	-0.0290054	0.0314496	-0.0904019	0.0318069	0.116517	1	0.089443	0.0415393	0.148033	0.0655159	0.213453	0.0452838	0.0473818	0.168287	0.065241	-0.104319	0.177923	0.00444685	0.127536	-0.0659445
Anc_PC6	-0.0960058	0	-0.0468608	0.246789	0.029996	0.16794	0.238243	0.0880033	NA	0.0980004	-0.0726852	0.046398	-0.0380641	0.0462261	NA	-0.0731617	-0.0250367	0.0223942	0.108538	0.0659604	0.046096	-0.0518208	0.196473	0.0329015	0.0376166	0.0321538	0.144564	0.00284959	0.105135	-0.0218094	0.211728	-0.040373	-0.206694	-0.0211287	0.089443	1	0.118222	-0.208182	-0.0343285	0.0198698	0.204212	0.0224699	0.00806945	-0.0693189	0.0980072	0.205779	-0.0193653	-0.0477624	-0.053177
Anc_PC7	-0.0250506	0	0.0237978	-0.00462751	-0.0185377	0.0998178	0.0731047	-0.0730776	NA	0.0517619	-0.0383877	0.055215	-0.110102	0.196624	NA	-0.0836834	0.033775	0.0272264	-0.085994	0.105682	0.121806	0.13974	0.140124	-0.146182	-0.119223	0.0411603	0.187407	0.115139	-0.0611459	0.26248	-0.154658	0.0653261	-0.0391751	0.103769	0.0415393	0.118222	1	-0.0581025	-0.095557	-0.18764	0.107903	0.15772	-0.00427253	0.0719525	-0.138463	0.053187	-0.0915013	0.0119032	0.124476
Anc_PC8	0.00117962	0	0.0689131	0.00542023	0.171723	-0.102487	-0.0315912	-0.0457598	NA	0.103416	-0.076308	0.0251875	-0.0959977	-0.158733	NA	-0.102103	0.0283662	0.113029	0.0547198	0.0712297	0.0800763	0.0847909	-0.0756938	-0.0519601	-0.0903023	-0.106002	-0.115567	-0.224189	-0.0930945	0.0889951	-0.10081	-0.0473612	0.00110547	-0.0761563	0.148033	-0.208182	-0.0581025	1	0.0913564	0.114911	-0.104072	-0.0950633	-0.0348786	0.246592	0.0775703	0.0825353	-0.0943879	0.0418952	0.0959528
Anc_PC9	-0.0563331	0	0.0106858	-0.0510817	0.0833964	0.157002	0.124236	0.071138	NA	-0.0479316	0.0353073	0.245955	-0.0883399	-0.148768	NA	0.125707	-0.145455	-0.141111	0.0593534	0.234475	0.255922	0.24346	-0.152928	-0.106627	-0.045347	0.00337888	0.0721024	0.0697043	-0.0495157	-0.0101371	-0.0155904	0.1734	-0.0629243	-0.0125514	0.0655159	-0.0343285	-0.095557	0.0913564	1	-0.0244417	-0.147227	-0.0774029	-0.0567308	0.151493	-0.000704996	-0.0758667	0.10359	-0.00626583	-0.0578348
Anc_PC10	-0.0650564	0	-0.0851613	-0.0241308	-0.0273098	-0.0193957	-0.0596167	-8.01e-05	NA	0.0193338	-0.0142693	-0.0603468	-0.205029	0.0279505	NA	-0.094391	0.0565583	0.133901	-0.069809	-0.0303251	-0.0380287	-0.0543931	0.134299	-0.0554508	-0.0349763	0.117437	0.100496	-0.0253841	0.257948	0.0653133	0.119511	-0.208312	-0.0264293	0.149812	0.213453	0.0198698	-0.18764	0.114911	-0.0244417	1	0.027892	-0.0031971	0.105141	0.0374053	0.0161941	0.158585	-0.0323273	-0.109971	0.0607887
sv1	-0.563964	0.0446524	0.268504	-0.0275571	0.0664189	0.0633947	0.289079	-0.255959	NA	-0.073445	0.074023	-0.0603372	-0.42089	0.0112334	NA	-0.0363521	0.264098	0.164849	-0.0612996	0.0179271	-0.0177775	-0.154878	0.805235	0.0101156	-0.0451043	0.483962	0.209676	-0.183739	0.273813	0.0582975	-0.126059	0.00190324	-0.0419573	-0.169133	0.0452838	0.204212	0.107903	-0.104072	-0.147227	0.027892	1	0.00113493	0.0377795	0.0524066	0.00145513	0.0276626	-0.0105466	0.0376798	0.00804899
sv2	-0.207041	-0.00841451	0.0370213	0.401102	0.110868	-0.0499001	0.100411	0.12769	NA	0.136344	-0.0982137	-0.669151	-0.225106	0.323949	NA	-0.092778	-0.0344274	-0.159836	0.0425444	-0.00583821	-0.0357375	-0.142479	-0.090563	0.230671	0.205022	0.241803	0.429322	0.110717	0.0673669	0.168258	-0.160818	0.0417809	0.149847	0.227736	0.0473818	0.0224699	0.15772	-0.0950633	-0.0774029	-0.0031971	0.00113493	1	0.00261921	-0.0302764	0.00198958	0.0112432	0.0158171	0.0204659	0.00826098
sv3	-0.0905445	0.0295063	0.0197391	-0.0552131	0.00356084	0.0909673	0.0776615	0.0930824	NA	-0.243301	0.191195	-0.141991	-0.156617	-0.013655	NA	0.0600891	0.436218	-0.0491821	0.028618	-0.0817832	-0.0613759	0.0446322	0.293872	-0.120201	-0.161581	0.164605	-0.0792903	-0.121981	0.0818478	-0.320096	0.0410996	-0.105362	0.195479	-0.0522287	0.168287	0.00806945	-0.00427253	-0.0348786	-0.0567308	0.105141	0.0377795	0.00261921	1	-0.0229983	-0.0110414	0.0290876	0.0180398	-0.0504517	-0.0193237
sv4	-0.379803	-0.0371488	0.0307514	-0.0172224	0.277087	-0.225362	0.109806	-0.0365373	NA	-0.0719906	0.0369706	0.159979	-0.392421	-0.214481	NA	0.0337496	-0.0516465	0.353218	0.132004	0.0419767	0.0377235	0.00597273	0.047489	-0.125381	-0.115245	0.234694	0.187163	-0.101566	0.11856	0.269642	-0.200847	-0.0580168	-0.0654994	0.0172581	0.065241	-0.0693189	0.0719525	0.246592	0.151493	0.0374053	0.0524066	-0.0302764	-0.0229983	1	0.000729054	0.00274518	0.0238833	-0.00811164	0.000625282
sv5	0.051412	-0.00481664	0.093193	0.179051	-0.0830695	0.246875	0.0682184	-0.0916851	NA	0.0244905	-0.0194655	0.054408	0.0592443	-0.0545934	NA	0.126716	-0.148623	0.111452	-0.0643016	-0.0807891	-0.0737006	-0.0166179	0.0523555	-0.00102622	0.00136552	-0.00192755	0.129216	0.00715383	-0.0938075	-0.143333	-0.0255637	0.0506461	-0.246717	0.0846935	-0.104319	0.0980072	-0.138463	0.0775703	-0.000704996	0.0161941	0.00145513	0.00198958	-0.0110414	0.000729054	1	0.0177113	0.00256889	-0.0170225	-0.00774456
sv6	0.0387899	0.110573	0.0775087	-0.30369	-0.202242	-0.00411138	0.0487212	-0.0929355	NA	-0.0637412	0.0944527	0.0296614	-0.162106	0.136599	NA	0.00715023	0.107885	0.143238	0.062239	0.0271473	0.0341041	0.0489614	0.0931143	-0.00977834	-0.0335936	0.0994016	0.176299	-0.162851	0.122104	0.0912851	0.481877	-0.413972	0.0236591	0.176796	0.177923	0.205779	0.053187	0.0825353	-0.0758667	0.158585	0.0276626	0.0112432	0.0290876	0.00274518	0.0177113	1	-0.0274024	0.03925	0.0226943
sv7	-0.0949717	-0.0390985	0.103964	-0.136608	-0.189626	0.426303	0.0310415	0.100443	NA	-0.128752	0.0779866	0.156781	-0.0247687	0.2048	NA	-0.12804	-0.0777971	0.00340481	0.134902	0.161893	0.174607	0.158361	-0.158141	0.0423194	-0.0473968	0.0742113	-0.144931	0.0747623	-0.0160019	-0.191162	0.265291	-0.0928887	0.093801	-0.046288	0.00444685	-0.0193653	-0.0915013	-0.0943879	0.10359	-0.0323273	-0.0105466	0.0158171	0.0180398	0.0238833	0.00256889	-0.0274024	1	0.0155298	0.00670243
sv8	-0.0106781	0.0431117	0.367214	-0.0319249	-0.33139	0.208983	0.110049	-0.0131244	NA	-0.464332	0.366684	-0.353614	0.16298	0.0496599	NA	-0.176967	-0.0673499	-0.00778327	0.0389477	-0.0358112	-0.0816274	-0.234816	-0.0101247	0.215043	0.22564	-0.0761973	-0.0618574	-0.0433557	-0.0514608	-0.235926	-0.23432	0.187947	0.23043	-0.0385587	0.127536	-0.0477624	0.0119032	0.0418952	-0.00626583	-0.109971	0.0376798	0.0204659	-0.0504517	-0.00811164	-0.0170225	0.03925	0.0155298	1	-0.0310878
sv9	-0.0337548	0.0032412	0.0733394	0.0741912	0.0494171	-0.096268	-0.0284004	-0.0892031	NA	0.0408058	-0.0287127	0.0666168	-0.070554	0.0703349	NA	-0.23633	0.0210066	-0.00514244	-0.0492822	0.250011	0.266138	0.228287	-0.0778293	-0.150804	-0.108597	-0.00611964	0.13383	-0.0349029	-0.260346	-0.0356618	-0.316894	-0.0961914	-0.00489479	-0.0331972	-0.0659445	-0.053177	0.124476	0.0959528	-0.0578348	0.0607887	0.00804899	0.00826098	-0.0193237	0.000625282	-0.00774456	0.0226943	0.00670243	-0.0310878	1
sv10	-0.033026	-0.00718548	0.269603	-0.08798	0.0452381	0.199924	0.184645	-0.0484636	NA	-0.387195	0.280931	-0.258637	0.136227	-0.00317714	NA	-0.0563918	-0.144166	0.067489	-0.230635	-0.0259855	-0.0248696	-0.0107492	0.0187661	0.0419507	0.122617	0.0799374	0.194816	-0.0724423	0.00257652	0.0391414	0.426941	0.0225514	-0.0746304	0.155563	-0.078881	0.229821	-0.00719368	-0.223085	0.162472	0.00622577	0.0269288	-0.0348071	-0.0228447	-0.0527865	-0.00673848	0.0265753	0.0279096	-0.0109729	0.00390097
sv11	-0.0877278	0.0810867	-0.297063	0.2612	0.00816332	0.0860355	-0.0594723	0.0787436	NA	0.326753	-0.199777	0.349149	-0.123923	-0.106278	NA	0.356672	-0.241693	0.0205099	0.301185	0.188719	0.204408	0.188645	-0.0583734	-0.0454809	0.0240076	-0.108805	0.208564	-0.116965	-0.0979049	0.0426426	-0.0224874	0.294909	-0.038219	0.154866	-0.00282674	0.0749808	0.0464235	-0.145277	0.128317	-0.0463158	0.0417743	0.0376841	-0.0288466	0.0122187	-0.00276041	-0.00868103	-0.0042865	-0.0536209	-0.0266636
sv12	0.0564109	-0.0318534	0.177215	0.0459928	-0.158489	0.131719	0.00153047	-0.0677522	NA	-0.276892	0.191716	0.102313	0.0265237	-0.0212863	NA	-0.0653842	-0.0155006	0.0764427	0.0937828	0.0581132	0.0648373	0.0668923	-0.0470434	-0.0391413	-0.0716177	-0.0754989	0.0157704	0.124585	-0.0594534	0.1613	-0.18568	0.225364	0.0983002	0.0394864	-0.0844637	-0.0368928	0.054795	0.0229191	0.0716468	-0.126669	-0.074697	0.0350802	0.0329271	0.0750349	-0.00295424	-0.000263834	-0.0320052	0.0161962	0.00339909
sv13	-0.0499154	-0.0115073	0.211253	-0.0895045	-0.209797	0.0693975	-0.131644	-0.0116808	NA	-0.336392	0.244691	0.163264	-0.312396	0.0292282	NA	0.0554889	0.08946	-0.00537584	-0.11183	0.245503	0.259696	0.21652	0.033868	-0.195053	-0.0922564	-0.0333991	0.204818	-0.0535593	0.0754753	-0.0413329	-0.108511	0.21434	-0.0430365	0.0214053	-0.0201084	-0.179745	-0.0431832	-0.0723678	0.147607	0.126944	-0.0191422	-0.0163232	0.0175791	-0.00351967	0.00564692	-0.00251586	0.000889667	0.0299777	0.0111576
sv14	-0.0125251	-0.0422595	0.211121	-0.00057385	-0.119068	0.256775	0.271697	-0.152824	NA	-0.13948	0.0848937	0.149337	-0.0738823	0.183833	NA	-0.0329277	-0.0137005	-0.0601948	-0.154888	-0.0439512	-0.0428783	-0.0219833	0.0571449	0.030137	-0.0219427	-0.0280633	-0.148616	0.0122078	-0.057043	0.255317	0.182511	0.0978496	0.0159105	0.017177	0.00379017	-0.00718505	0.159328	0.128545	-0.00217826	-0.121535	0.0503403	-0.00915327	-0.0376438	-0.0408763	-0.00542537	0.0195036	0.0240366	-0.0413895	-0.015607
sv15	0.127422	-0.0134475	0.196359	0.0289934	0.000340934	0.182951	-0.0232873	0.0805955	NA	-0.0329228	0.0181139	-0.254851	0.0675165	-0.0940573	NA	0.00144466	-0.0384155	-0.0482337	-0.0415017	-0.0307915	-0.0612112	-0.160211	-0.0135043	0.0703946	0.0105151	-0.0509105	-0.0955137	-0.00974556	0.152457	-0.160317	0.0108987	0.230857	0.134197	0.0957817	-0.217238	-0.0737876	0.0290112	0.100767	-0.213943	-0.132725	-0.0476901	-0.0397647	0.0309706	-0.00910625	0.00880447	0.0141435	0.0109583	0.0556132	0.0195711
[truncated: 6 more columns]

## Sheet: gx pval
	batch_lysate	treatment	sex	atopy	asthma	steroid	smoking	poolII	crs	ucid	combo	tech	qPCR_batch	adapter	flowcell_lane	surgeon	rin	fragment_length_bioana	age	nM_qPCR	nM_qPCR_avg	qPCR_nM_replace	RNA_conc	reads_total	mapped_reads	mapped_unmapped_ratio	mapped_percent	initial_cult_days	cryo_days	exp_cult_days	Anc_PC1	Anc_PC2	Anc_PC3	Anc_PC4	Anc_PC5	Anc_PC6	Anc_PC7	Anc_PC8	Anc_PC9	Anc_PC10	sv1	sv2	sv3	sv4	sv5	sv6	sv7	sv8	sv9
batch_lysate	0	1	0.000483783	0.477545	0.00806681	0.000539994	0.0132371	9.33e-06	0.709423	NA	0.999994	0.0329398	2.28e-05	0.466707	1.2e-05	0.00812043	1.77e-27	7.91e-19	5.2e-24	8.38e-21	1.82e-21	7.42e-27	1.82e-22	3.75e-29	1.77e-31	2.55e-28	2.43e-29	1.78e-68	2.76e-23	2.94e-46	3.53e-62	4.78e-27	7.67e-19	1.13e-19	5.92e-20	2.48e-23	8.68e-23	1.62e-21	1.14e-21	4.77e-24	2.59e-27	3.5e-23	1.76e-20	1.53e-20	1.63e-25	2.05e-21	2.71e-21	5.91e-28	1.11e-23
treatment	1	0	NA	NA	NA	1	0.997236	0.999943	NA	1	1.75e-44	NA	NA	1.3e-40	0.999988	1	0.000162441	0.581916	0.170056	0.198959	0.153175	0.00230449	0.174686	1.21e-10	4.92e-13	1.25e-07	0.000887589	3.45e-51	0.952424	7.93e-28	1.4e-39	0.00418864	0.850254	0.835115	0.998616	0.478293	0.938622	0.998616	0.950922	0.320178	0.000157254	0.0309986	0.427612	0.496508	0.0335714	0.852371	0.774486	0.909573	0.0652073
sex	0.000483783	NA	0	NA	NA	0.234936	0.21164	0.00154546	NA	4.23e-16	0.102705	NA	NA	0.187726	0.00555789	0.713079	0.000354398	0.597285	0.0808033	0.0433569	0.0491629	0.00448785	0.447377	2.13e-10	1.07e-12	2.02e-07	7.23e-05	7.21e-54	0.555037	7.14e-28	3.93e-40	0.000980519	0.526658	0.716521	0.930178	0.329101	0.202246	0.0973782	0.0114788	0.0825196	8.72e-05	0.00116191	0.0774322	0.0773049	0.0334174	0.582726	0.193212	0.433913	0.0257219
atopy	0.477545	NA	NA	0	NA	0.00331585	0.526744	0.00511675	NA	2.96e-17	0.115319	NA	NA	0.270858	0.00408721	1.08e-05	0.00149667	0.647985	0.0169862	0.105601	0.0746117	0.00340192	0.142653	1.75e-10	8.99e-13	5.37e-08	0.000294121	7.56e-53	0.0672199	7.33e-28	2.59e-41	0.0020086	0.820973	0.547467	0.327933	0.176524	0.813581	0.63109	0.251421	0.0224978	8.93e-06	0.0699275	0.584631	0.637927	0.021238	0.900578	0.290981	0.445514	0.0944624
asthma	0.00806681	NA	NA	NA	0	0.000350007	0.0247506	0.000597783	NA	2.52e-17	0.128134	NA	NA	0.476553	0.000222679	0.0826658	0.00053748	0.553124	0.0100873	0.119842	0.176139	0.0061962	0.162618	3.49e-11	5.27e-14	2.11e-07	0.00101501	8.11e-53	0.0340893	1.43e-28	2.19e-41	0.00318146	0.504437	0.0919963	0.557482	0.285173	0.853856	0.316215	0.680293	0.150587	0.000148464	0.126056	0.0902177	0.521599	0.00119167	0.757629	0.693902	0.580481	0.00630501
steroid	0.000539994	1	0.234936	0.00331585	0.000350007	0	0.0250501	0.112489	0.00289755	0.982824	0.263643	0.00931828	0.454511	0.411111	0.0706679	4.65e-05	1.91e-21	2.55e-17	4.17e-19	1.62e-19	5.74e-19	7.04e-20	2.3e-17	2.33e-27	2.5e-30	1.42e-24	3.07e-21	1.36e-66	9.92e-21	2.02e-44	1.42e-55	1.82e-20	8.34e-18	4.51e-18	1.96e-17	1.04e-17	1.54e-17	2.31e-17	1.88e-19	3.3e-19	2.26e-21	2.68e-18	3.15e-18	6.59e-18	3.51e-20	1.74e-17	3.58e-17	1.24e-17	5.53e-23
smoking	0.0132371	0.997236	0.21164	0.526744	0.0247506	0.0250501	0	3.64e-06	0.40416	2.82e-14	0.79961	0.35421	0.427568	0.511852	2.78e-06	0.233196	0.0019011	0.0071639	0.0202604	0.00894216	0.0505327	0.00135822	0.199236	4.07e-10	3.54e-12	5.85e-07	0.00153425	3.72e-52	0.144782	8.64e-28	5.28e-42	9.75e-06	0.453327	0.865261	0.238508	0.206299	0.0864524	0.0602347	0.00204681	0.264262	3.81e-05	0.0356638	0.0630576	0.0335857	0.0139171	0.633458	0.0459691	0.575375	0.0116243
poolII	9.33e-06	0.999943	0.00154546	0.00511675	0.000597783	0.112489	3.64e-06	0	0.000504172	1	0.742388	1.63e-07	8.96e-08	1	3.11e-20	0.000318708	NA	NA	NA	NA	NA	NA	NA	NA	NA	NA	NA	NA	NA	NA	NA	NA	NA	NA	NA	NA	NA	NA	NA	NA	NA	NA	NA	NA	NA	NA	NA	NA	NA
case_control	0.709423	NA	NA	NA	NA	0.00289755	0.40416	0.000504172	0	1.74e-17	NA	NA	NA	0.157873	0.000337373	9.65e-06	0.000754333	0.600952	0.0802352	0.0579167	0.0856157	0.000374406	0.0413466	2.06e-11	1.44e-13	1.33e-07	0.000568337	1.06e-51	0.872141	3.54e-28	3.83e-43	0.00391351	0.687881	0.708477	0.912487	0.320197	0.709887	0.0592834	0.215358	0.0771105	2.2e-05	0.112637	0.269889	0.373791	0.0252354	0.412045	0.586845	0.000148018	0.0587562
ucid	NA	1	4.23e-16	2.96e-17	2.52e-17	0.982824	2.82e-14	1	1.74e-17	0	0.765006	2.93e-13	6.44e-05	1	1	8.4e-07	NA	NA	NA	NA	NA	NA	NA	NA	NA	NA	NA	NA	NA	NA	NA	NA	NA	NA	NA	NA	NA	NA	NA	NA	NA	NA	NA	NA	NA	NA	NA	NA	NA
combo	0.999994	1.75e-44	0.102705	0.115319	0.128134	0.263643	0.79961	0.742388	NA	0.765006	0	0.594811	0.876303	1.31e-27	0.768385	0.00288699	0.00320079	0.734996	0.426216	0.252351	0.224725	0.00600839	0.126978	5.71e-09	6.58e-11	1.43e-06	0.00329424	5.1e-47	0.996054	3.16e-24	9.19e-39	0.0915225	0.986496	0.991832	0.999606	0.869995	0.988383	0.45147	0.799651	0.539303	0.00188371	0.134821	0.403289	0.714531	0.287284	0.844366	0.76767	0.00257235	0.29905
tech	0.0329398	NA	NA	NA	NA	0.00931828	0.35421	1.63e-07	NA	2.93e-13	0.594811	0	NA	0.214544	3.59e-08	0.0282391	0.000407794	0.729237	0.0232043	0.000113084	0.00102073	0.000835545	0.420497	3.92e-12	5.86e-15	1.8e-10	1.94e-05	1.06e-51	0.874562	7.56e-28	7.44e-40	2.85e-05	0.0649383	0.00469805	0.474754	0.402777	0.746317	0.743926	0.805179	0.0149395	9.87e-05	0.0457397	0.394337	0.0862874	0.00686156	0.77517	0.6988	0.230797	0.0784757
qPCR_batch	2.28e-05	NA	NA	NA	NA	0.454511	0.427568	8.96e-08	NA	6.44e-05	0.876303	NA	0	0.947596	7.17e-07	0.00293029	0.000121747	0.673283	0.0763825	0.011664	0.000158842	7.04e-12	0.0595128	1.38e-15	3.19e-17	2.04e-08	1.45e-06	1.36e-52	6.41e-05	6.41e-28	1.31e-40	4.4e-05	0.498992	0.618	0.325721	0.358539	0.306745	0.576614	0.548231	0.296619	4.33e-06	1.15e-06	0.443062	0.187485	0.0236942	0.63496	0.0388183	0.977338	0.029894
adapter	0.466707	1.3e-40	0.187726	0.270858	0.476553	0.411111	0.511852	1	0.157873	1	1.31e-27	0.214544	0.947596	0	1	0.0121614	7.02e-08	7.01e-05	2.05e-10	1.79e-07	2.01e-09	1.26e-09	4.13e-06	7.74e-14	3.54e-15	3.91e-08	1.37e-08	4.07e-41	0.000198698	6.59e-21	4.09e-35	2.07e-11	1.42e-08	2.08e-07	0.000774835	8.45e-08	9.41e-08	2.9e-06	6.97e-07	2.42e-07	5.17e-07	6.73e-06	0.000206116	1.05e-05	1.96e-07	9.26e-07	0.000276027	0.000146197	6.73e-08
flowcell_lane	1.2e-05	0.999988	0.00555789	0.00408721	0.000222679	0.0706679	2.78e-06	3.11e-20	0.000337373	1	0.768385	3.59e-08	7.17e-07	1	0	0.000243264	NA	NA	NA	NA	NA	NA	NA	NA	NA	NA	NA	NA	NA	NA	NA	NA	NA	NA	NA	NA	NA	NA	NA	NA	NA	NA	NA	NA	NA	NA	NA	NA	NA
surgeon	0.00812043	1	0.713079	1.08e-05	0.0826658	4.65e-05	0.233196	0.000318708	9.65e-06	8.4e-07	0.00288699	0.0282391	0.00293029	0.0121614	0.000243264	0	1.13e-05	0.64534	0.0160689	0.0112138	0.0188191	0.00122772	0.230757	6.89e-09	1.74e-11	1.9e-08	7.87e-06	5.26e-50	0.119306	8.01e-25	3.23e-37	0.000418192	0.00203867	0.021265	0.111486	0.0361778	0.00042623	0.437374	0.000474939	0.000313064	8.42e-06	0.000100983	0.0805213	0.2015	0.0283863	0.456299	0.278241	0.0504852	0.000340797
rin	1.77e-27	0.000162441	0.000354398	0.00149667	0.00053748	1.91e-21	0.0019011	NA	0.000754333	NA	0.00320079	0.000407794	0.000121747	7.02e-08	NA	1.13e-05	0	0.00339859	0.00011779	0.00106326	0.000598047	3.71e-05	0.000250172	6.98e-13	5.61e-16	2.61e-11	1.62e-05	5.3e-51	0.00344894	1.64e-27	8.48e-39	2.57e-06	0.00853099	0.00369155	0.00419015	0.0140547	0.00346565	0.00823467	0.000124744	1.04e-06	4.02e-07	0.00173982	0.000864054	0.0232103	9.31e-06	0.0030992	0.00159184	0.000834762	4.56e-05
fragment_length_bioana	7.91e-19	0.581916	0.597285	0.647985	0.553124	2.55e-17	0.0071639	NA	0.600952	NA	0.734996	0.729237	0.673283	7.01e-05	NA	0.64534	0.00339859	0	0.0267178	0.0398906	0.088094	0.0237399	0.311841	5.1e-09	1.02e-11	2.74e-05	0.00358346	4.7e-46	0.618032	2.37e-23	1.11e-34	0.0286637	0.315056	0.115209	0.449404	0.478125	0.799926	0.349796	0.188162	0.579537	0.00190782	0.316481	0.857287	0.580508	0.0501205	0.161755	0.124559	0.532468	0.0972458
age	5.2e-24	0.170056	0.0808033	0.0169862	0.0100873	4.17e-19	0.0202604	NA	0.0802352	NA	0.426216	0.0232043	0.0763825	2.05e-10	NA	0.0160689	0.00011779	0.0267178	0	0.137588	0.101436	0.000383168	0.0373039	2.55e-12	2.02e-11	2.12e-08	0.000852705	4.47e-48	0.00253802	3.8e-25	6.44e-41	3.46e-07	0.0132904	0.00689008	0.141813	0.000375556	3.01e-05	0.00169614	0.219826	0.220074	7.16e-07	0.00919323	0.00549962	0.00834628	0.00610646	0.0542933	0.04631	0.0125423	0.000194419
nM_qPCR	8.38e-21	0.198959	0.0433569	0.105601	0.119842	1.62e-19	0.00894216	NA	0.0579167	NA	0.252351	0.000113084	0.011664	1.79e-07	NA	0.0112138	0.00106326	0.0398906	0.137588	0	0.0108264	3.7e-12	0.0336657	1.02e-27	2.21e-27	1.5e-08	0.00208484	7.8e-48	0.052849	1.08e-24	4.15e-38	2.26e-05	0.0284472	0.00275064	0.328443	0.412477	0.364675	0.25176	0.123857	0.138046	0.000101232	3.79e-05	0.0547331	0.0179133	0.0201233	0.283869	0.0789598	0.000698541	0.0242779
nM_qPCR_avg	1.82e-21	0.153175	0.0491629	0.0746117	0.176139	5.74e-19	0.0505327	NA	0.0856157	NA	0.224725	0.00102073	0.000158842	2.01e-09	NA	0.0188191	0.000598047	0.088094	0.101436	0.0108264	0	9.51e-12	0.0178052	2.67e-27	2.99e-27	3.82e-09	0.00364524	1.23e-47	0.203834	1.76e-25	1.82e-37	3.44e-05	0.428387	0.00516584	0.382856	0.393283	0.410612	0.333162	0.194156	0.0994847	4.54e-05	0.000617677	0.00897742	0.0121964	0.0315288	0.203859	0.244211	0.0176525	0.0490259
qPCR_nM_replace	7.42e-27	0.00230449	0.00448785	0.00340192	0.0061962	7.04e-20	0.00135822	NA	0.000374406	NA	0.00600839	0.000835545	7.04e-12	1.26e-09	NA	0.00122772	3.71e-05	0.0237399	0.000383168	3.7e-12	9.51e-12	0	0.000761446	3.08e-18	1.16e-22	1.81e-11	1.45e-05	1.41e-49	0.00323669	4.17e-26	7.82e-38	4.55e-05	0.0665914	0.00106427	0.0246675	0.00397848	0.0405711	0.0260694	0.045948	0.000489563	5.5e-07	0.00436884	0.00949438	0.00591819	0.00249211	0.0560509	0.0191306	0.0505034	0.00478447
RNA_conc	1.82e-22	0.174686	0.447377	0.142653	0.162618	2.3e-17	0.199236	NA	0.0413466	NA	0.126978	0.420497	0.0595128	4.13e-06	NA	0.230757	0.000250172	0.311841	0.0373039	0.0336657	0.0178052	0.000761446	0	2.52e-09	3.64e-12	5.22e-07	0.00536097	3.65e-49	0.0395167	1.01e-23	3.27e-40	0.0241357	0.513986	0.546412	0.281853	0.0838891	0.257097	0.0626188	0.272024	0.100513	0.000218813	0.0144912	0.000965539	0.0101427	0.00329554	0.68384	0.574733	0.0361153	0.0128279
reads_total	3.75e-29	1.21e-10	2.13e-10	1.75e-10	3.49e-11	2.33e-27	4.07e-10	NA	2.06e-11	NA	5.71e-09	3.92e-12	1.38e-15	7.74e-14	NA	6.89e-09	6.98e-13	5.1e-09	2.55e-12	1.02e-27	2.67e-27	3.08e-18	2.52e-09	0	4.42e-26	8.72e-18	2.68e-11	1.66e-57	3.94e-08	4.83e-36	1.26e-46	3.03e-11	9.25e-09	1.81e-09	3.94e-08	5.26e-08	1.49e-08	8.1e-08	9.21e-09	1.61e-09	2.77e-14	3.45e-12	3.91e-08	3.18e-10	6.96e-10	2.28e-08	3.96e-08	6.94e-09	8.54e-10
mapped_reads	1.77e-31	4.92e-13	1.07e-12	8.99e-13	5.27e-14	2.5e-30	3.54e-12	NA	1.44e-13	NA	6.58e-11	5.86e-15	3.19e-17	3.54e-15	NA	1.74e-11	5.61e-16	1.02e-11	2.02e-11	2.21e-27	2.99e-27	1.16e-22	3.64e-12	4.42e-26	0	2.8e-20	5.12e-13	4.85e-59	3.05e-10	5.6e-37	9.71e-49	1.62e-13	5.6e-10	2.02e-12	2.52e-10	6.6e-10	2.01e-11	2.47e-09	1.08e-10	1.97e-11	7.25e-17	1.61e-14	2.65e-10	6.72e-12	7.4e-13	3.66e-10	1.36e-09	5.37e-10	7.87e-12
mapped_unmapped_ratio	2.55e-28	1.25e-07	2.02e-07	5.37e-08	2.11e-07	1.42e-24	5.85e-07	NA	1.33e-07	NA	1.43e-06	1.8e-10	2.04e-08	3.91e-08	NA	1.9e-08	2.61e-11	2.74e-05	2.12e-08	1.5e-08	3.82e-09	1.81e-11	5.22e-07	8.72e-18	2.8e-20	0	1.47e-21	1.97e-55	6.81e-07	1.21e-31	4.75e-42	1.81e-08	8.59e-06	4.28e-06	2.87e-05	1.05e-05	2.2e-06	7.29e-06	3.75e-08	1.89e-06	6.09e-11	7.96e-07	2.54e-05	1.94e-05	4.2e-07	2.4e-05	3.27e-07	4.49e-06	4.68e-06
mapped_percent	2.43e-29	0.000887589	7.23e-05	0.000294121	0.00101501	3.07e-21	0.00153425	NA	0.000568337	NA	0.00329424	1.94e-05	1.45e-06	1.37e-08	NA	7.87e-06	1.62e-05	0.00358346	0.000852705	0.00208484	0.00364524	1.45e-05	0.00536097	2.68e-11	5.12e-13	1.47e-21	0	2.3e-51	0.000734842	2.7e-27	9.45e-39	2.02e-05	0.000288374	0.0121974	0.00543306	0.00796599	0.0109523	0.000413519	0.00404037	0.00666747	2.21e-13	0.000720672	0.00532639	2.47e-05	7.92e-05	0.0403871	0.000930674	0.00635121	0.00221318
initial_cult_days	1.78e-68	3.45e-51	7.21e-54	7.56e-53	8.11e-53	1.36e-66	3.72e-52	NA	1.06e-51	NA	5.1e-47	1.06e-51	1.36e-52	4.07e-41	NA	5.26e-50	5.3e-51	4.7e-46	4.47e-48	7.8e-48	1.23e-47	1.41e-49	3.65e-49	1.66e-57	4.85e-59	1.97e-55	2.3e-51	0	4.02e-48	2.24e-77	1.32e-86	3.37e-51	1.7e-49	4.59e-49	3.43e-49	1.18e-49	4.64e-47	3.21e-51	7.24e-50	1.14e-48	1.07e-54	5.26e-49	1.66e-50	1.4e-48	2.64e-51	4.55e-48	1.75e-48	2.22e-48	1.45e-49
cryo_days	2.76e-23	0.952424	0.555037	0.0672199	0.0340893	9.92e-21	0.144782	NA	0.872141	NA	0.996054	0.874562	6.41e-05	0.000198698	NA	0.119306	0.00344894	0.618032	0.00253802	0.052849	0.203834	0.00323669	0.0395167	3.94e-08	3.05e-10	6.81e-07	0.000734842	4.02e-48	0	1.39e-23	8.5e-36	0.0033253	0.364834	0.298891	0.697985	0.00144622	0.044093	0.0556678	0.363457	0.110563	2.13e-07	0.0454586	0.899214	0.669371	0.00284471	0.778275	0.773765	0.219201	0.0107271
exp_cult_days	2.94e-46	7.93e-28	7.14e-28	7.33e-28	1.43e-28	2.02e-44	8.64e-28	NA	3.54e-28	NA	3.16e-24	7.56e-28	6.41e-28	6.59e-21	NA	8.01e-25	1.64e-27	2.37e-23	3.8e-25	1.08e-24	1.76e-25	4.17e-26	1.01e-23	4.83e-36	5.6e-37	1.21e-31	2.7e-27	2.24e-77	1.39e-23	0	2.21e-64	6.85e-31	9.49e-25	2.63e-24	2.23e-25	2.65e-25	1.61e-29	2.72e-24	1.46e-24	1.1e-24	4.01e-29	7.4e-25	9.47e-25	2.7e-24	4.19e-27	4.37e-23	1.65e-24	7.4e-24	8.89e-27
Anc_PC1	3.53e-62	1.4e-39	3.93e-40	2.59e-41	2.19e-41	1.42e-55	5.28e-42	NA	3.83e-43	NA	9.19e-39	7.44e-40	1.31e-40	4.09e-35	NA	3.23e-37	8.48e-39	1.11e-34	6.44e-41	4.15e-38	1.82e-37	7.82e-38	3.27e-40	1.26e-46	9.71e-49	4.75e-42	9.45e-39	1.32e-86	8.5e-36	2.21e-64	0	5.53e-43	4.96e-37	1.43e-36	1.12e-37	7.67e-39	9.66e-39	5.52e-37	9.53e-38	2.91e-37	7.67e-43	1.69e-38	8.5e-36	3.3e-37	6.07e-38	8.53e-38	1.12e-35	2.59e-38	2.72e-43
Anc_PC2	4.78e-27	0.00418864	0.000980519	0.0020086	0.00318146	1.82e-20	9.75e-06	NA	0.00391351	NA	0.0915225	2.85e-05	4.4e-05	2.07e-11	NA	0.000418192	2.57e-06	0.0286637	3.46e-07	2.26e-05	3.44e-05	4.55e-05	0.0241357	3.03e-11	1.62e-13	1.81e-08	2.02e-05	3.37e-51	0.0033253	6.85e-31	5.53e-43	0	1.06e-07	0.00167537	0.000507491	0.00281532	0.00245387	1.07e-05	0.000139447	5.22e-06	1.14e-07	9e-06	0.0166775	0.0120372	0.00153248	0.00192632	0.0132238	0.0058033	7.06e-07
Anc_PC3	7.67e-19	0.850254	0.526658	0.820973	0.504437	8.34e-18	0.453327	NA	0.687881	NA	0.986496	0.0649383	0.498992	1.42e-08	NA	0.00203867	0.00853099	0.315056	0.0132904	0.0284472	0.428387	0.0665914	0.513986	9.25e-09	5.6e-10	8.59e-06	0.000288374	1.7e-49	0.364834	9.49e-25	4.96e-37	1.06e-07	0	0.031132	0.817951	0.00218313	0.00206823	0.281095	0.550127	0.00259826	0.000384831	0.00682111	0.0443449	0.0613841	0.0194953	0.294186	0.114945	0.426376	0.143059
Anc_PC4	1.13e-19	0.835115	0.716521	0.547467	0.0919963	4.51e-18	0.865261	NA	0.708477	NA	0.991832	0.00469805	0.618	2.08e-07	NA	0.021265	0.00369155	0.115209	0.00689008	0.00275064	0.00516584	0.00106427	0.546412	1.81e-09	2.02e-12	4.28e-06	0.0121974	4.59e-49	0.298891	2.63e-24	1.43e-36	0.00167537	0.031132	0	0.100349	0.239557	0.05183	0.344919	0.373826	0.152366	0.000422005	0.0689883	0.0588926	0.00790247	0.000272988	0.898541	0.241551	0.0148141	0.000975069
Anc_PC5	5.92e-20	0.998616	0.930178	0.327933	0.557482	1.96e-17	0.238508	NA	0.912487	NA	0.999606	0.474754	0.325721	0.000774835	NA	0.111486	0.00419015	0.449404	0.141813	0.328443	0.382856	0.0246675	0.281853	3.94e-08	2.52e-10	2.87e-05	0.00543306	3.43e-49	0.697985	2.23e-25	1.12e-37	0.000507491	0.817951	0.100349	0	0.195188	0.0310747	0.0229385	0.757995	0.326684	0.00219787	0.0250289	0.465896	0.564621	0.0116606	0.98355	0.924128	0.789096	0.00116453
Anc_PC6	2.48e-23	0.478293	0.329101	0.176524	0.285173	1.04e-17	0.206299	NA	0.320197	NA	0.869995	0.402777	0.358539	8.45e-08	NA	0.0361778	0.0140547	0.478125	0.000375556	0.412477	0.393283	0.00397848	0.0838891	5.26e-08	6.6e-10	1.05e-05	0.00796599	1.18e-49	0.00144622	2.65e-25	7.67e-39	0.00281532	0.00218313	0.239557	0.195188	0	0.149236	0.130087	0.775144	0.0579184	0.00017127	0.00591923	0.309763	0.271058	0.0034649	0.0013534	0.530786	0.659395	0.00328509
Anc_PC7	8.68e-23	0.938622	0.202246	0.813581	0.853856	1.54e-17	0.0864524	NA	0.709887	NA	0.988383	0.746317	0.306745	9.41e-08	NA	0.00042623	0.00346565	0.799926	3.01e-05	0.364675	0.410612	0.0405711	0.257097	1.49e-08	2.01e-11	2.2e-06	0.0109523	4.64e-47	0.044093	1.61e-29	9.66e-39	0.00245387	0.00206823	0.05183	0.0310747	0.149236	0	0.521264	0.000465778	0.0384942	0.000672766	0.0284045	0.15027	0.0239433	0.118108	0.779239	0.915693	0.970978	0.0588626
Anc_PC8	1.62e-21	0.998616	0.0973782	0.63109	0.316215	2.31e-17	0.0602347	NA	0.0592834	NA	0.45147	0.743926	0.576614	2.9e-06	NA	0.437374	0.00823467	0.349796	0.00169614	0.25176	0.333162	0.0260694	0.0626188	8.1e-08	2.47e-09	7.29e-06	0.000413519	3.21e-51	0.0556678	2.72e-24	5.52e-37	1.07e-05	0.281095	0.344919	0.0229385	0.130087	0.521264	0	0.0166696	0.109165	5.86e-06	0.409183	0.0293603	0.172404	0.00902153	0.93712	0.554371	0.157953	0.00915089
Anc_PC9	1.14e-21	0.950922	0.0114788	0.251421	0.680293	1.88e-19	0.00204681	NA	0.215358	NA	0.799651	0.805179	0.548231	6.97e-07	NA	0.000474939	0.000124744	0.188162	0.219826	0.123857	0.194156	0.045948	0.272024	9.21e-09	1.08e-10	3.75e-08	0.00404037	7.24e-50	0.363457	1.46e-24	9.53e-38	0.000139447	0.550127	0.373826	0.757995	0.775144	0.000465778	0.0166696	0	0.188773	0.000142321	0.139466	0.241525	0.0422807	0.112981	0.743025	0.985496	0.664965	0.443635
Anc_PC10	4.77e-24	0.320178	0.0825196	0.0224978	0.150587	3.3e-19	0.264262	NA	0.0771105	NA	0.539303	0.0149395	0.296619	2.42e-07	NA	0.000313064	1.04e-06	0.579537	0.220074	0.138046	0.0994847	0.000489563	0.100513	1.61e-09	1.97e-11	1.89e-06	0.00666747	1.14e-48	0.110563	1.1e-24	2.91e-37	5.22e-06	0.00259826	0.152366	0.326684	0.0579184	0.0384942	0.109165	0.188773	0	7.45e-05	0.157121	0.0452492	0.0877287	1.93e-05	0.790888	0.235628	0.0686187	0.0170623
sv1	2.59e-27	0.000157254	8.72e-05	8.93e-06	0.000148464	2.26e-21	3.81e-05	NA	2.2e-05	NA	0.00188371	9.87e-05	4.33e-06	5.17e-07	NA	8.42e-06	4.02e-07	0.00190782	7.16e-07	0.000101232	4.54e-05	5.5e-07	0.000218813	2.77e-14	7.25e-17	6.09e-11	2.21e-13	1.07e-54	2.13e-07	4.01e-29	7.67e-43	1.14e-07	0.000384831	0.000422005	0.00219787	0.00017127	0.000672766	5.86e-06	0.000142321	7.45e-05	0	5.22e-05	1.93e-12	1.06e-14	3e-06	4.51e-05	5.11e-07	0.00301229	1.62e-11
sv2	3.5e-23	0.0309986	0.00116191	0.0699275	0.126056	2.68e-18	0.0356638	NA	0.112637	NA	0.134821	0.0457397	1.15e-06	6.73e-06	NA	0.000100983	0.00173982	0.316481	0.00919323	3.79e-05	0.000617677	0.00436884	0.0144912	3.45e-12	1.61e-14	7.96e-07	0.000720672	5.26e-49	0.0454586	7.4e-25	1.69e-38	9e-06	0.00682111	0.0689883	0.0250289	0.00591923	0.0284045	0.409183	0.139466	0.157121	5.22e-05	0	0.00861505	0.0169466	8.6e-06	0.0152354	0.496098	0.0488437	0.0271251
sv3	1.76e-20	0.427612	0.0774322	0.584631	0.0902177	3.15e-18	0.0630576	NA	0.269889	NA	0.403289	0.394337	0.443062	0.000206116	NA	0.0805213	0.000864054	0.857287	0.00549962	0.0547331	0.00897742	0.00949438	0.000965539	3.91e-08	2.65e-10	2.54e-05	0.00532639	1.66e-50	0.899214	9.47e-25	8.5e-36	0.0166775	0.0443449	0.0588926	0.465896	0.309763	0.15027	0.0293603	0.241525	0.0452492	1.93e-12	0.00861505	0	0.000765607	0.00273335	0.849429	5.12e-05	0.664023	0.100294
sv4	1.53e-20	0.496508	0.0773049	0.637927	0.521599	6.59e-18	0.0335857	NA	0.373791	NA	0.714531	0.0862874	0.187485	1.05e-05	NA	0.2015	0.0232103	0.580508	0.00834628	0.0179133	0.0121964	0.00591819	0.0101427	3.18e-10	6.72e-12	1.94e-05	2.47e-05	1.4e-48	0.669371	2.7e-24	3.3e-37	0.0120372	0.0613841	0.00790247	0.564621	0.271058	0.0239433	0.172404	0.0422807	0.0877287	1.06e-14	0.0169466	0.000765607	0	0.00392111	0.601819	0.652031	0.716889	0.0667369
sv5	1.63e-25	0.0335714	0.0334174	0.021238	0.00119167	3.51e-20	0.0139171	NA	0.0252354	NA	0.287284	0.00686156	0.0236942	1.96e-07	NA	0.0283863	9.31e-06	0.0501205	0.00610646	0.0201233	0.0315288	0.00249211	0.00329554	6.96e-10	7.4e-13	4.2e-07	7.92e-05	2.64e-51	0.00284471	4.19e-27	6.07e-38	0.00153248	0.0194953	0.000272988	0.0116606	0.0034649	0.118108	0.00902153	0.112981	1.93e-05	3e-06	8.6e-06	0.00273335	0.00392111	0	0.0221926	4.24e-05	0.0978788	0.00522103
sv6	2.05e-21	0.852371	0.582726	0.900578	0.757629	1.74e-17	0.633458	NA	0.412045	NA	0.844366	0.77517	0.63496	9.26e-07	NA	0.456299	0.0030992	0.161755	0.0542933	0.283869	0.203859	0.0560509	0.68384	2.28e-08	3.66e-10	2.4e-05	0.0403871	4.55e-48	0.778275	4.37e-23	8.53e-38	0.00192632	0.294186	0.898541	0.98355	0.0013534	0.779239	0.93712	0.743025	0.790888	4.51e-05	0.0152354	0.849429	0.601819	0.0221926	0	0.102945	0.157922	4.42e-06
sv7	2.71e-21	0.774486	0.193212	0.290981	0.693902	3.58e-17	0.0459691	NA	0.586845	NA	0.76767	0.6988	0.0388183	0.000276027	NA	0.278241	0.00159184	0.124559	0.04631	0.0789598	0.244211	0.0191306	0.574733	3.96e-08	1.36e-09	3.27e-07	0.000930674	1.75e-48	0.773765	1.65e-24	1.12e-35	0.0132238	0.114945	0.241551	0.924128	0.530786	0.915693	0.554371	0.985496	0.235628	5.11e-07	0.496098	5.12e-05	0.652031	4.24e-05	0.102945	0	0.359361	0.159816
sv8	5.91e-28	0.909573	0.433913	0.445514	0.580481	1.24e-17	0.575375	NA	0.000148018	NA	0.00257235	0.230797	0.977338	0.000146197	NA	0.0504852	0.000834762	0.532468	0.0125423	0.000698541	0.0176525	0.0505034	0.0361153	6.94e-09	5.37e-10	4.49e-06	0.00635121	2.22e-48	0.219201	7.4e-24	2.59e-38	0.0058033	0.426376	0.0148141	0.789096	0.659395	0.970978	0.157953	0.664965	0.0686187	0.00301229	0.0488437	0.664023	0.716889	0.0978788	0.157922	0.359361	0	1.08e-06
sv9	1.11e-23	0.0652073	0.0257219	0.0944624	0.00630501	5.53e-23	0.0116243	NA	0.0587562	NA	0.29905	0.0784757	0.029894	6.73e-08	NA	0.000340797	4.56e-05	0.0972458	0.000194419	0.0242779	0.0490259	0.00478447	0.0128279	8.54e-10	7.87e-12	4.68e-06	0.00221318	1.45e-49	0.0107271	8.89e-27	2.72e-43	7.06e-07	0.143059	0.000975069	0.00116453	0.00328509	0.0588626	0.00915089	0.443635	0.0170623	1.62e-11	0.0271251	0.100294	0.0667369	0.00522103	4.42e-06	0.159816	1.08e-06	0
sv10	3.76e-27	0.237521	2.16e-05	0.0621091	0.188833	5.31e-19	0.0690775	NA	0.169868	NA	0.301465	0.0269401	0.163252	6.67e-08	NA	0.00408987	0.00180563	0.343522	0.0855657	0.00614862	0.0170073	0.00160988	0.00221816	6.2e-10	2.68e-11	4.76e-06	0.00315897	3.18e-50	0.00456914	1.97e-26	7.66e-40	1.97e-06	0.00669272	0.327585	0.280363	0.0138713	0.0388925	0.322887	0.221987	0.0124196	2.59e-07	0.0886915	0.0408629	0.0195797	0.00806636	0.00120884	0.0823779	0.130844	7.96e-05
sv11	1.2e-23	0.665284	0.496727	0.433718	0.492347	2.82e-18	0.809003	NA	0.515538	NA	0.304379	0.386608	0.14332	4.92e-06	NA	0.00351627	0.0334114	0.874421	0.195125	0.0128832	0.0167362	0.0606413	0.0114464	1.36e-07	1.19e-09	1.23e-05	0.0190556	9.68e-49	0.51303	1.12e-23	2.38e-38	0.00270268	0.562906	0.000893945	0.681645	0.019299	0.0214959	0.622565	0.756211	0.00286158	0.0026592	0.0471769	0.323167	0.520554	0.046011	0.59505	0.962493	0.994026	0.0112721
sv12	2.28e-22	0.743962	0.518825	0.40552	0.222849	4.76e-18	0.281989	NA	0.743755	NA	0.413005	0.699986	0.847359	2.91e-05	NA	0.0161567	0.00986387	0.388817	0.017804	0.269967	0.100302	0.020341	0.646027	8.97e-08	4.9e-09	2.14e-05	0.00194279	1.46e-47	0.358941	4.38e-23	3.44e-37	0.000884192	0.784164	0.698835	0.767413	0.302512	0.590226	0.619636	0.882741	0.252732	7.83e-05	0.246173	0.00022568	0.170175	0.0758715	0.210267	0.129581	0.446928	0.359845
sv13	1.42e-26	0.122376	0.109521	0.0192442	0.0813586	8.96e-19	0.0310916	NA	0.0577968	NA	0.167701	0.00999652	0.0579313	4.19e-08	NA	0.0505816	4.48e-05	0.161629	0.0070068	0.0507196	0.0239906	0.0168095	0.0958929	4.07e-10	6.24e-12	3.73e-08	0.000848459	2.72e-49	0.0437756	8.67e-25	3.16e-38	8.39e-05	0.264406	0.0380412	0.00206367	0.0604078	3.67e-05	0.0173264	0.00575081	0.00391948	6.79e-05	0.0440055	0.0241066	0.0902915	0.00191054	0.332704	0.264727	0.0475965	0.070168
sv14	3.03e-22	0.564956	0.318938	0.272875	0.657744	1.1e-19	0.724953	NA	0.548642	NA	0.811817	0.115223	0.550245	1.13e-06	NA	0.0433624	0.00397027	0.275752	0.0272021	0.329215	0.240086	0.0134555	0.761217	1.28e-07	5.88e-10	3.77e-06	0.0177382	2.06e-50	0.61118	1.93e-26	2.05e-37	0.0208346	3.78e-06	0.335553	0.00131806	0.037443	0.913494	0.0045885	0.357593	0.1563	2.54e-05	0.0923582	0.184858	0.198339	0.238683	0.22847	0.128685	0.142739	0.0231377
sv15	6.32e-21	0.994589	0.438753	0.856409	0.97973	4.92e-18	0.0137623	NA	0.261232	NA	0.717556	0.432001	0.0259278	4.36e-06	NA	0.104959	0.00835869	0.565245	0.0395071	0.0739934	0.0602428	0.0778226	0.576757	3.19e-09	2.27e-11	3.69e-06	0.0309788	1.13e-47	0.274279	7.53e-25	5.82e-37	0.00600885	0.472449	0.901807	0.608394	0.52457	0.000118737	0.213009	0.648777	0.0848072	0.000137761	0.21006	0.938451	0.671116	0.0171638	0.936737	0.943927	0.825371	0.201628
[truncated: 6 more columns]

## Sheet: gx test
	batch_lysate	treatment	sex	atopy	asthma	steroid	smoking	poolII	case_control	ucid	combo	tech	qPCR_batch	adapter	flowcell_lane	surgeon	rin	fragment_length_bioana	age	nM_qPCR	nM_qPCR_avg	qPCR_nM_replace	RNA_conc	reads_total	mapped_reads	mapped_unmapped_ratio	mapped_percent	initial_cult_days	cryo_days	exp_cult_days	Anc_PC1	Anc_PC2	Anc_PC3	Anc_PC4	Anc_PC5	Anc_PC6	Anc_PC7	Anc_PC8	Anc_PC9	Anc_PC10	sv1	sv2	sv3	sv4	sv5	sv6	sv7	sv8	sv9
batch_lysate		Polychoric	Polychoric	Polychoric	Polychoric	Polychoric	Polychoric	Polychoric	Polychoric	Polychoric	Polychoric	Polychoric	Polychoric	Polychoric	Polychoric	Polychoric	Polyserial	Polyserial	Polyserial	Polyserial	Polyserial	Polyserial	Polyserial	Polyserial	Polyserial	Polyserial	Polyserial	Polyserial	Polyserial	Polyserial	Polyserial	Polyserial	Polyserial	Polyserial	Polyserial	Polyserial	Polyserial	Polyserial	Polyserial	Polyserial	Polyserial	Polyserial	Polyserial	Polyserial	Polyserial	Polyserial	Polyserial	Polyserial	Polyserial
treatment	Polychoric		Polychoric	Polychoric	Polychoric	Polychoric	Polychoric	Polychoric	Polychoric	Polychoric	Polychoric	Polychoric	Polychoric	Polychoric	Polychoric	Polychoric	Polyserial	Polyserial	Polyserial	Polyserial	Polyserial	Polyserial	Polyserial	Polyserial	Polyserial	Polyserial	Polyserial	Polyserial	Polyserial	Polyserial	Polyserial	Polyserial	Polyserial	Polyserial	Polyserial	Polyserial	Polyserial	Polyserial	Polyserial	Polyserial	Polyserial	Polyserial	Polyserial	Polyserial	Polyserial	Polyserial	Polyserial	Polyserial	Polyserial
sex	Polychoric	Polychoric		Polychoric	Polychoric	Polychoric	Polychoric	Polychoric	Polychoric	Polychoric	Polychoric	Polychoric	Polychoric	Polychoric	Polychoric	Polychoric	Polyserial	Polyserial	Polyserial	Polyserial	Polyserial	Polyserial	Polyserial	Polyserial	Polyserial	Polyserial	Polyserial	Polyserial	Polyserial	Polyserial	Polyserial	Polyserial	Polyserial	Polyserial	Polyserial	Polyserial	Polyserial	Polyserial	Polyserial	Polyserial	Polyserial	Polyserial	Polyserial	Polyserial	Polyserial	Polyserial	Polyserial	Polyserial	Polyserial
atopy	Polychoric	Polychoric	Polychoric		Polychoric	Polychoric	Polychoric	Polychoric	Polychoric	Polychoric	Polychoric	Polychoric	Polychoric	Polychoric	Polychoric	Polychoric	Polyserial	Polyserial	Polyserial	Polyserial	Polyserial	Polyserial	Polyserial	Polyserial	Polyserial	Polyserial	Polyserial	Polyserial	Polyserial	Polyserial	Polyserial	Polyserial	Polyserial	Polyserial	Polyserial	Polyserial	Polyserial	Polyserial	Polyserial	Polyserial	Polyserial	Polyserial	Polyserial	Polyserial	Polyserial	Polyserial	Polyserial	Polyserial	Polyserial
asthma	Polychoric	Polychoric	Polychoric	Polychoric		Polychoric	Polychoric	Polychoric	Polychoric	Polychoric	Polychoric	Polychoric	Polychoric	Polychoric	Polychoric	Polychoric	Polyserial	Polyserial	Polyserial	Polyserial	Polyserial	Polyserial	Polyserial	Polyserial	Polyserial	Polyserial	Polyserial	Polyserial	Polyserial	Polyserial	Polyserial	Polyserial	Polyserial	Polyserial	Polyserial	Polyserial	Polyserial	Polyserial	Polyserial	Polyserial	Polyserial	Polyserial	Polyserial	Polyserial	Polyserial	Polyserial	Polyserial	Polyserial	Polyserial
steroid	Polychoric	Polychoric	Polychoric	Polychoric	Polychoric		Polychoric	Polychoric	Polychoric	Polychoric	Polychoric	Polychoric	Polychoric	Polychoric	Polychoric	Polychoric	Polyserial	Polyserial	Polyserial	Polyserial	Polyserial	Polyserial	Polyserial	Polyserial	Polyserial	Polyserial	Polyserial	Polyserial	Polyserial	Polyserial	Polyserial	Polyserial	Polyserial	Polyserial	Polyserial	Polyserial	Polyserial	Polyserial	Polyserial	Polyserial	Polyserial	Polyserial	Polyserial	Polyserial	Polyserial	Polyserial	Polyserial	Polyserial	Polyserial
smoking	Polychoric	Polychoric	Polychoric	Polychoric	Polychoric	Polychoric		Polychoric	Polychoric	Polychoric	Polychoric	Polychoric	Polychoric	Polychoric	Polychoric	Polychoric	Polyserial	Polyserial	Polyserial	Polyserial	Polyserial	Polyserial	Polyserial	Polyserial	Polyserial	Polyserial	Polyserial	Polyserial	Polyserial	Polyserial	Polyserial	Polyserial	Polyserial	Polyserial	Polyserial	Polyserial	Polyserial	Polyserial	Polyserial	Polyserial	Polyserial	Polyserial	Polyserial	Polyserial	Polyserial	Polyserial	Polyserial	Polyserial	Polyserial
poolII	Polychoric	Polychoric	Polychoric	Polychoric	Polychoric	Polychoric	Polychoric		Polychoric	Polychoric	Polychoric	Polychoric	Polychoric	Polychoric	Polychoric	Polychoric	Polyserial	Polyserial	Polyserial	Polyserial	Polyserial	Polyserial	Polyserial	Polyserial	Polyserial	Polyserial	Polyserial	Polyserial	Polyserial	Polyserial	Polyserial	Polyserial	Polyserial	Polyserial	Polyserial	Polyserial	Polyserial	Polyserial	Polyserial	Polyserial	Polyserial	Polyserial	Polyserial	Polyserial	Polyserial	Polyserial	Polyserial	Polyserial	Polyserial
case_control	Polychoric	Polychoric	Polychoric	Polychoric	Polychoric	Polychoric	Polychoric	Polychoric		Polychoric	Polychoric	Polychoric	Polychoric	Polychoric	Polychoric	Polychoric	Polyserial	Polyserial	Polyserial	Polyserial	Polyserial	Polyserial	Polyserial	Polyserial	Polyserial	Polyserial	Polyserial	Polyserial	Polyserial	Polyserial	Polyserial	Polyserial	Polyserial	Polyserial	Polyserial	Polyserial	Polyserial	Polyserial	Polyserial	Polyserial	Polyserial	Polyserial	Polyserial	Polyserial	Polyserial	Polyserial	Polyserial	Polyserial	Polyserial
ucid	Polychoric	Polychoric	Polychoric	Polychoric	Polychoric	Polychoric	Polychoric	Polychoric	Polychoric		Polychoric	Polychoric	Polychoric	Polychoric	Polychoric	Polychoric	Polyserial	Polyserial	Polyserial	Polyserial	Polyserial	Polyserial	Polyserial	Polyserial	Polyserial	Polyserial	Polyserial	Polyserial	Polyserial	Polyserial	Polyserial	Polyserial	Polyserial	Polyserial	Polyserial	Polyserial	Polyserial	Polyserial	Polyserial	Polyserial	Polyserial	Polyserial	Polyserial	Polyserial	Polyserial	Polyserial	Polyserial	Polyserial	Polyserial
combo	Polychoric	Polychoric	Polychoric	Polychoric	Polychoric	Polychoric	Polychoric	Polychoric	Polychoric	Polychoric		Polychoric	Polychoric	Polychoric	Polychoric	Polychoric	Polyserial	Polyserial	Polyserial	Polyserial	Polyserial	Polyserial	Polyserial	Polyserial	Polyserial	Polyserial	Polyserial	Polyserial	Polyserial	Polyserial	Polyserial	Polyserial	Polyserial	Polyserial	Polyserial	Polyserial	Polyserial	Polyserial	Polyserial	Polyserial	Polyserial	Polyserial	Polyserial	Polyserial	Polyserial	Polyserial	Polyserial	Polyserial	Polyserial
tech	Polychoric	Polychoric	Polychoric	Polychoric	Polychoric	Polychoric	Polychoric	Polychoric	Polychoric	Polychoric	Polychoric		Polychoric	Polychoric	Polychoric	Polychoric	Polyserial	Polyserial	Polyserial	Polyserial	Polyserial	Polyserial	Polyserial	Polyserial	Polyserial	Polyserial	Polyserial	Polyserial	Polyserial	Polyserial	Polyserial	Polyserial	Polyserial	Polyserial	Polyserial	Polyserial	Polyserial	Polyserial	Polyserial	Polyserial	Polyserial	Polyserial	Polyserial	Polyserial	Polyserial	Polyserial	Polyserial	Polyserial	Polyserial
qPCR_batch	Polychoric	Polychoric	Polychoric	Polychoric	Polychoric	Polychoric	Polychoric	Polychoric	Polychoric	Polychoric	Polychoric	Polychoric		Polychoric	Polychoric	Polychoric	Polyserial	Polyserial	Polyserial	Polyserial	Polyserial	Polyserial	Polyserial	Polyserial	Polyserial	Polyserial	Polyserial	Polyserial	Polyserial	Polyserial	Polyserial	Polyserial	Polyserial	Polyserial	Polyserial	Polyserial	Polyserial	Polyserial	Polyserial	Polyserial	Polyserial	Polyserial	Polyserial	Polyserial	Polyserial	Polyserial	Polyserial	Polyserial	Polyserial
adapter	Polychoric	Polychoric	Polychoric	Polychoric	Polychoric	Polychoric	Polychoric	Polychoric	Polychoric	Polychoric	Polychoric	Polychoric	Polychoric		Polychoric	Polychoric	Polyserial	Polyserial	Polyserial	Polyserial	Polyserial	Polyserial	Polyserial	Polyserial	Polyserial	Polyserial	Polyserial	Polyserial	Polyserial	Polyserial	Polyserial	Polyserial	Polyserial	Polyserial	Polyserial	Polyserial	Polyserial	Polyserial	Polyserial	Polyserial	Polyserial	Polyserial	Polyserial	Polyserial	Polyserial	Polyserial	Polyserial	Polyserial	Polyserial
flowcell_lane	Polychoric	Polychoric	Polychoric	Polychoric	Polychoric	Polychoric	Polychoric	Polychoric	Polychoric	Polychoric	Polychoric	Polychoric	Polychoric	Polychoric		Polychoric	Polyserial	Polyserial	Polyserial	Polyserial	Polyserial	Polyserial	Polyserial	Polyserial	Polyserial	Polyserial	Polyserial	Polyserial	Polyserial	Polyserial	Polyserial	Polyserial	Polyserial	Polyserial	Polyserial	Polyserial	Polyserial	Polyserial	Polyserial	Polyserial	Polyserial	Polyserial	Polyserial	Polyserial	Polyserial	Polyserial	Polyserial	Polyserial	Polyserial
surgeon	Polychoric	Polychoric	Polychoric	Polychoric	Polychoric	Polychoric	Polychoric	Polychoric	Polychoric	Polychoric	Polychoric	Polychoric	Polychoric	Polychoric	Polychoric		Polyserial	Polyserial	Polyserial	Polyserial	Polyserial	Polyserial	Polyserial	Polyserial	Polyserial	Polyserial	Polyserial	Polyserial	Polyserial	Polyserial	Polyserial	Polyserial	Polyserial	Polyserial	Polyserial	Polyserial	Polyserial	Polyserial	Polyserial	Polyserial	Polyserial	Polyserial	Polyserial	Polyserial	Polyserial	Polyserial	Polyserial	Polyserial	Polyserial
rin	Polyserial	Polyserial	Polyserial	Polyserial	Polyserial	Polyserial	Polyserial	Polyserial	Polyserial	Polyserial	Polyserial	Polyserial	Polyserial	Polyserial	Polyserial	Polyserial		Pearson	Pearson	Pearson	Pearson	Pearson	Pearson	Pearson	Pearson	Pearson	Pearson	Pearson	Pearson	Pearson	Pearson	Pearson	Pearson	Pearson	Pearson	Pearson	Pearson	Pearson	Pearson	Pearson	Pearson	Pearson	Pearson	Pearson	Pearson	Pearson	Pearson	Pearson	Pearson
fragment_length_bioana	Polyserial	Polyserial	Polyserial	Polyserial	Polyserial	Polyserial	Polyserial	Polyserial	Polyserial	Polyserial	Polyserial	Polyserial	Polyserial	Polyserial	Polyserial	Polyserial	Pearson		Pearson	Pearson	Pearson	Pearson	Pearson	Pearson	Pearson	Pearson	Pearson	Pearson	Pearson	Pearson	Pearson	Pearson	Pearson	Pearson	Pearson	Pearson	Pearson	Pearson	Pearson	Pearson	Pearson	Pearson	Pearson	Pearson	Pearson	Pearson	Pearson	Pearson	Pearson
age	Polyserial	Polyserial	Polyserial	Polyserial	Polyserial	Polyserial	Polyserial	Polyserial	Polyserial	Polyserial	Polyserial	Polyserial	Polyserial	Polyserial	Polyserial	Polyserial	Pearson	Pearson		Pearson	Pearson	Pearson	Pearson	Pearson	Pearson	Pearson	Pearson	Pearson	Pearson	Pearson	Pearson	Pearson	Pearson	Pearson	Pearson	Pearson	Pearson	Pearson	Pearson	Pearson	Pearson	Pearson	Pearson	Pearson	Pearson	Pearson	Pearson	Pearson	Pearson
nM_qPCR	Polyserial	Polyserial	Polyserial	Polyserial	Polyserial	Polyserial	Polyserial	Polyserial	Polyserial	Polyserial	Polyserial	Polyserial	Polyserial	Polyserial	Polyserial	Polyserial	Pearson	Pearson	Pearson		Pearson	Pearson	Pearson	Pearson	Pearson	Pearson	Pearson	Pearson	Pearson	Pearson	Pearson	Pearson	Pearson	Pearson	Pearson	Pearson	Pearson	Pearson	Pearson	Pearson	Pearson	Pearson	Pearson	Pearson	Pearson	Pearson	Pearson	Pearson	Pearson
nM_qPCR_avg	Polyserial	Polyserial	Polyserial	Polyserial	Polyserial	Polyserial	Polyserial	Polyserial	Polyserial	Polyserial	Polyserial	Polyserial	Polyserial	Polyserial	Polyserial	Polyserial	Pearson	Pearson	Pearson	Pearson		Pearson	Pearson	Pearson	Pearson	Pearson	Pearson	Pearson	Pearson	Pearson	Pearson	Pearson	Pearson	Pearson	Pearson	Pearson	Pearson	Pearson	Pearson	Pearson	Pearson	Pearson	Pearson	Pearson	Pearson	Pearson	Pearson	Pearson	Pearson
qPCR_nM_replace	Polyserial	Polyserial	Polyserial	Polyserial	Polyserial	Polyserial	Polyserial	Polyserial	Polyserial	Polyserial	Polyserial	Polyserial	Polyserial	Polyserial	Polyserial	Polyserial	Pearson	Pearson	Pearson	Pearson	Pearson		Pearson	Pearson	Pearson	Pearson	Pearson	Pearson	Pearson	Pearson	Pearson	Pearson	Pearson	Pearson	Pearson	Pearson	Pearson	Pearson	Pearson	Pearson	Pearson	Pearson	Pearson	Pearson	Pearson	Pearson	Pearson	Pearson	Pearson
RNA_conc	Polyserial	Polyserial	Polyserial	Polyserial	Polyserial	Polyserial	Polyserial	Polyserial	Polyserial	Polyserial	Polyserial	Polyserial	Polyserial	Polyserial	Polyserial	Polyserial	Pearson	Pearson	Pearson	Pearson	Pearson	Pearson		Pearson	Pearson	Pearson	Pearson	Pearson	Pearson	Pearson	Pearson	Pearson	Pearson	Pearson	Pearson	Pearson	Pearson	Pearson	Pearson	Pearson	Pearson	Pearson	Pearson	Pearson	Pearson	Pearson	Pearson	Pearson	Pearson
reads_total	Polyserial	Polyserial	Polyserial	Polyserial	Polyserial	Polyserial	Polyserial	Polyserial	Polyserial	Polyserial	Polyserial	Polyserial	Polyserial	Polyserial	Polyserial	Polyserial	Pearson	Pearson	Pearson	Pearson	Pearson	Pearson	Pearson		Pearson	Pearson	Pearson	Pearson	Pearson	Pearson	Pearson	Pearson	Pearson	Pearson	Pearson	Pearson	Pearson	Pearson	Pearson	Pearson	Pearson	Pearson	Pearson	Pearson	Pearson	Pearson	Pearson	Pearson	Pearson
mapped_reads	Polyserial	Polyserial	Polyserial	Polyserial	Polyserial	Polyserial	Polyserial	Polyserial	Polyserial	Polyserial	Polyserial	Polyserial	Polyserial	Polyserial	Polyserial	Polyserial	Pearson	Pearson	Pearson	Pearson	Pearson	Pearson	Pearson	Pearson		Pearson	Pearson	Pearson	Pearson	Pearson	Pearson	Pearson	Pearson	Pearson	Pearson	Pearson	Pearson	Pearson	Pearson	Pearson	Pearson	Pearson	Pearson	Pearson	Pearson	Pearson	Pearson	Pearson	Pearson
mapped_unmapped_ratio	Polyserial	Polyserial	Polyserial	Polyserial	Polyserial	Polyserial	Polyserial	Polyserial	Polyserial	Polyserial	Polyserial	Polyserial	Polyserial	Polyserial	Polyserial	Polyserial	Pearson	Pearson	Pearson	Pearson	Pearson	Pearson	Pearson	Pearson	Pearson		Pearson	Pearson	Pearson	Pearson	Pearson	Pearson	Pearson	Pearson	Pearson	Pearson	Pearson	Pearson	Pearson	Pearson	Pearson	Pearson	Pearson	Pearson	Pearson	Pearson	Pearson	Pearson	Pearson
mapped_percent	Polyserial	Polyserial	Polyserial	Polyserial	Polyserial	Polyserial	Polyserial	Polyserial	Polyserial	Polyserial	Polyserial	Polyserial	Polyserial	Polyserial	Polyserial	Polyserial	Pearson	Pearson	Pearson	Pearson	Pearson	Pearson	Pearson	Pearson	Pearson	Pearson		Pearson	Pearson	Pearson	Pearson	Pearson	Pearson	Pearson	Pearson	Pearson	Pearson	Pearson	Pearson	Pearson	Pearson	Pearson	Pearson	Pearson	Pearson	Pearson	Pearson	Pearson	Pearson
initial_cult_days	Polyserial	Polyserial	Polyserial	Polyserial	Polyserial	Polyserial	Polyserial	Polyserial	Polyserial	Polyserial	Polyserial	Polyserial	Polyserial	Polyserial	Polyserial	Polyserial	Pearson	Pearson	Pearson	Pearson	Pearson	Pearson	Pearson	Pearson	Pearson	Pearson	Pearson		Pearson	Pearson	Pearson	Pearson	Pearson	Pearson	Pearson	Pearson	Pearson	Pearson	Pearson	Pearson	Pearson	Pearson	Pearson	Pearson	Pearson	Pearson	Pearson	Pearson	Pearson
cryo_days	Polyserial	Polyserial	Polyserial	Polyserial	Polyserial	Polyserial	Polyserial	Polyserial	Polyserial	Polyserial	Polyserial	Polyserial	Polyserial	Polyserial	Polyserial	Polyserial	Pearson	Pearson	Pearson	Pearson	Pearson	Pearson	Pearson	Pearson	Pearson	Pearson	Pearson	Pearson		Pearson	Pearson	Pearson	Pearson	Pearson	Pearson	Pearson	Pearson	Pearson	Pearson	Pearson	Pearson	Pearson	Pearson	Pearson	Pearson	Pearson	Pearson	Pearson	Pearson
exp_cult_days	Polyserial	Polyserial	Polyserial	Polyserial	Polyserial	Polyserial	Polyserial	Polyserial	Polyserial	Polyserial	Polyserial	Polyserial	Polyserial	Polyserial	Polyserial	Polyserial	Pearson	Pearson	Pearson	Pearson	Pearson	Pearson	Pearson	Pearson	Pearson	Pearson	Pearson	Pearson	Pearson		Pearson	Pearson	Pearson	Pearson	Pearson	Pearson	Pearson	Pearson	Pearson	Pearson	Pearson	Pearson	Pearson	Pearson	Pearson	Pearson	Pearson	Pearson	Pearson
Anc_PC1	Polyserial	Polyserial	Polyserial	Polyserial	Polyserial	Polyserial	Polyserial	Polyserial	Polyserial	Polyserial	Polyserial	Polyserial	Polyserial	Polyserial	Polyserial	Polyserial	Pearson	Pearson	Pearson	Pearson	Pearson	Pearson	Pearson	Pearson	Pearson	Pearson	Pearson	Pearson	Pearson	Pearson		Pearson	Pearson	Pearson	Pearson	Pearson	Pearson	Pearson	Pearson	Pearson	Pearson	Pearson	Pearson	Pearson	Pearson	Pearson	Pearson	Pearson	Pearson
Anc_PC2	Polyserial	Polyserial	Polyserial	Polyserial	Polyserial	Polyserial	Polyserial	Polyserial	Polyserial	Polyserial	Polyserial	Polyserial	Polyserial	Polyserial	Polyserial	Polyserial	Pearson	Pearson	Pearson	Pearson	Pearson	Pearson	Pearson	Pearson	Pearson	Pearson	Pearson	Pearson	Pearson	Pearson	Pearson		Pearson	Pearson	Pearson	Pearson	Pearson	Pearson	Pearson	Pearson	Pearson	Pearson	Pearson	Pearson	Pearson	Pearson	Pearson	Pearson	Pearson
Anc_PC3	Polyserial	Polyserial	Polyserial	Polyserial	Polyserial	Polyserial	Polyserial	Polyserial	Polyserial	Polyserial	Polyserial	Polyserial	Polyserial	Polyserial	Polyserial	Polyserial	Pearson	Pearson	Pearson	Pearson	Pearson	Pearson	Pearson	Pearson	Pearson	Pearson	Pearson	Pearson	Pearson	Pearson	Pearson	Pearson		Pearson	Pearson	Pearson	Pearson	Pearson	Pearson	Pearson	Pearson	Pearson	Pearson	Pearson	Pearson	Pearson	Pearson	Pearson	Pearson
Anc_PC4	Polyserial	Polyserial	Polyserial	Polyserial	Polyserial	Polyserial	Polyserial	Polyserial	Polyserial	Polyserial	Polyserial	Polyserial	Polyserial	Polyserial	Polyserial	Polyserial	Pearson	Pearson	Pearson	Pearson	Pearson	Pearson	Pearson	Pearson	Pearson	Pearson	Pearson	Pearson	Pearson	Pearson	Pearson	Pearson	Pearson		Pearson	Pearson	Pearson	Pearson	Pearson	Pearson	Pearson	Pearson	Pearson	Pearson	Pearson	Pearson	Pearson	Pearson	Pearson
Anc_PC5	Polyserial	Polyserial	Polyserial	Polyserial	Polyserial	Polyserial	Polyserial	Polyserial	Polyserial	Polyserial	Polyserial	Polyserial	Polyserial	Polyserial	Polyserial	Polyserial	Pearson	Pearson	Pearson	Pearson	Pearson	Pearson	Pearson	Pearson	Pearson	Pearson	Pearson	Pearson	Pearson	Pearson	Pearson	Pearson	Pearson	Pearson		Pearson	Pearson	Pearson	Pearson	Pearson	Pearson	Pearson	Pearson	Pearson	Pearson	Pearson	Pearson	Pearson	Pearson
Anc_PC6	Polyserial	Polyserial	Polyserial	Polyserial	Polyserial	Polyserial	Polyserial	Polyserial	Polyserial	Polyserial	Polyserial	Polyserial	Polyserial	Polyserial	Polyserial	Polyserial	Pearson	Pearson	Pearson	Pearson	Pearson	Pearson	Pearson	Pearson	Pearson	Pearson	Pearson	Pearson	Pearson	Pearson	Pearson	Pearson	Pearson	Pearson	Pearson		Pearson	Pearson	Pearson	Pearson	Pearson	Pearson	Pearson	Pearson	Pearson	Pearson	Pearson	Pearson	Pearson
Anc_PC7	Polyserial	Polyserial	Polyserial	Polyserial	Polyserial	Polyserial	Polyserial	Polyserial	Polyserial	Polyserial	Polyserial	Polyserial	Polyserial	Polyserial	Polyserial	Polyserial	Pearson	Pearson	Pearson	Pearson	Pearson	Pearson	Pearson	Pearson	Pearson	Pearson	Pearson	Pearson	Pearson	Pearson	Pearson	Pearson	Pearson	Pearson	Pearson	Pearson		Pearson	Pearson	Pearson	Pearson	Pearson	Pearson	Pearson	Pearson	Pearson	Pearson	Pearson	Pearson
Anc_PC8	Polyserial	Polyserial	Polyserial	Polyserial	Polyserial	Polyserial	Polyserial	Polyserial	Polyserial	Polyserial	Polyserial	Polyserial	Polyserial	Polyserial	Polyserial	Polyserial	Pearson	Pearson	Pearson	Pearson	Pearson	Pearson	Pearson	Pearson	Pearson	Pearson	Pearson	Pearson	Pearson	Pearson	Pearson	Pearson	Pearson	Pearson	Pearson	Pearson	Pearson		Pearson	Pearson	Pearson	Pearson	Pearson	Pearson	Pearson	Pearson	Pearson	Pearson	Pearson
Anc_PC9	Polyserial	Polyserial	Polyserial	Polyserial	Polyserial	Polyserial	Polyserial	Polyserial	Polyserial	Polyserial	Polyserial	Polyserial	Polyserial	Polyserial	Polyserial	Polyserial	Pearson	Pearson	Pearson	Pearson	Pearson	Pearson	Pearson	Pearson	Pearson	Pearson	Pearson	Pearson	Pearson	Pearson	Pearson	Pearson	Pearson	Pearson	Pearson	Pearson	Pearson	Pearson		Pearson	Pearson	Pearson	Pearson	Pearson	Pearson	Pearson	Pearson	Pearson	Pearson
Anc_PC10	Polyserial	Polyserial	Polyserial	Polyserial	Polyserial	Polyserial	Polyserial	Polyserial	Polyserial	Polyserial	Polyserial	Polyserial	Polyserial	Polyserial	Polyserial	Polyserial	Pearson	Pearson	Pearson	Pearson	Pearson	Pearson	Pearson	Pearson	Pearson	Pearson	Pearson	Pearson	Pearson	Pearson	Pearson	Pearson	Pearson	Pearson	Pearson	Pearson	Pearson	Pearson	Pearson		Pearson	Pearson	Pearson	Pearson	Pearson	Pearson	Pearson	Pearson	Pearson
sv1	Polyserial	Polyserial	Polyserial	Polyserial	Polyserial	Polyserial	Polyserial	Polyserial	Polyserial	Polyserial	Polyserial	Polyserial	Polyserial	Polyserial	Polyserial	Polyserial	Pearson	Pearson	Pearson	Pearson	Pearson	Pearson	Pearson	Pearson	Pearson	Pearson	Pearson	Pearson	Pearson	Pearson	Pearson	Pearson	Pearson	Pearson	Pearson	Pearson	Pearson	Pearson	Pearson	Pearson		Pearson	Pearson	Pearson	Pearson	Pearson	Pearson	Pearson	Pearson
sv2	Polyserial	Polyserial	Polyserial	Polyserial	Polyserial	Polyserial	Polyserial	Polyserial	Polyserial	Polyserial	Polyserial	Polyserial	Polyserial	Polyserial	Polyserial	Polyserial	Pearson	Pearson	Pearson	Pearson	Pearson	Pearson	Pearson	Pearson	Pearson	Pearson	Pearson	Pearson	Pearson	Pearson	Pearson	Pearson	Pearson	Pearson	Pearson	Pearson	Pearson	Pearson	Pearson	Pearson	Pearson		Pearson	Pearson	Pearson	Pearson	Pearson	Pearson	Pearson
sv3	Polyserial	Polyserial	Polyserial	Polyserial	Polyserial	Polyserial	Polyserial	Polyserial	Polyserial	Polyserial	Polyserial	Polyserial	Polyserial	Polyserial	Polyserial	Polyserial	Pearson	Pearson	Pearson	Pearson	Pearson	Pearson	Pearson	Pearson	Pearson	Pearson	Pearson	Pearson	Pearson	Pearson	Pearson	Pearson	Pearson	Pearson	Pearson	Pearson	Pearson	Pearson	Pearson	Pearson	Pearson	Pearson		Pearson	Pearson	Pearson	Pearson	Pearson	Pearson
sv4	Polyserial	Polyserial	Polyserial	Polyserial	Polyserial	Polyserial	Polyserial	Polyserial	Polyserial	Polyserial	Polyserial	Polyserial	Polyserial	Polyserial	Polyserial	Polyserial	Pearson	Pearson	Pearson	Pearson	Pearson	Pearson	Pearson	Pearson	Pearson	Pearson	Pearson	Pearson	Pearson	Pearson	Pearson	Pearson	Pearson	Pearson	Pearson	Pearson	Pearson	Pearson	Pearson	Pearson	Pearson	Pearson	Pearson		Pearson	Pearson	Pearson	Pearson	Pearson
sv5	Polyserial	Polyserial	Polyserial	Polyserial	Polyserial	Polyserial	Polyserial	Polyserial	Polyserial	Polyserial	Polyserial	Polyserial	Polyserial	Polyserial	Polyserial	Polyserial	Pearson	Pearson	Pearson	Pearson	Pearson	Pearson	Pearson	Pearson	Pearson	Pearson	Pearson	Pearson	Pearson	Pearson	Pearson	Pearson	Pearson	Pearson	Pearson	Pearson	Pearson	Pearson	Pearson	Pearson	Pearson	Pearson	Pearson	Pearson		Pearson	Pearson	Pearson	Pearson
sv6	Polyserial	Polyserial	Polyserial	Polyserial	Polyserial	Polyserial	Polyserial	Polyserial	Polyserial	Polyserial	Polyserial	Polyserial	Polyserial	Polyserial	Polyserial	Polyserial	Pearson	Pearson	Pearson	Pearson	Pearson	Pearson	Pearson	Pearson	Pearson	Pearson	Pearson	Pearson	Pearson	Pearson	Pearson	Pearson	Pearson	Pearson	Pearson	Pearson	Pearson	Pearson	Pearson	Pearson	Pearson	Pearson	Pearson	Pearson	Pearson		Pearson	Pearson	Pearson
sv7	Polyserial	Polyserial	Polyserial	Polyserial	Polyserial	Polyserial	Polyserial	Polyserial	Polyserial	Polyserial	Polyserial	Polyserial	Polyserial	Polyserial	Polyserial	Polyserial	Pearson	Pearson	Pearson	Pearson	Pearson	Pearson	Pearson	Pearson	Pearson	Pearson	Pearson	Pearson	Pearson	Pearson	Pearson	Pearson	Pearson	Pearson	Pearson	Pearson	Pearson	Pearson	Pearson	Pearson	Pearson	Pearson	Pearson	Pearson	Pearson	Pearson		Pearson	Pearson
sv8	Polyserial	Polyserial	Polyserial	Polyserial	Polyserial	Polyserial	Polyserial	Polyserial	Polyserial	Polyserial	Polyserial	Polyserial	Polyserial	Polyserial	Polyserial	Polyserial	Pearson	Pearson	Pearson	Pearson	Pearson	Pearson	Pearson	Pearson	Pearson	Pearson	Pearson	Pearson	Pearson	Pearson	Pearson	Pearson	Pearson	Pearson	Pearson	Pearson	Pearson	Pearson	Pearson	Pearson	Pearson	Pearson	Pearson	Pearson	Pearson	Pearson	Pearson		Pearson
sv9	Polyserial	Polyserial	Polyserial	Polyserial	Polyserial	Polyserial	Polyserial	Polyserial	Polyserial	Polyserial	Polyserial	Polyserial	Polyserial	Polyserial	Polyserial	Polyserial	Pearson	Pearson	Pearson	Pearson	Pearson	Pearson	Pearson	Pearson	Pearson	Pearson	Pearson	Pearson	Pearson	Pearson	Pearson	Pearson	Pearson	Pearson	Pearson	Pearson	Pearson	Pearson	Pearson	Pearson	Pearson	Pearson	Pearson	Pearson	Pearson	Pearson	Pearson	Pearson
sv10	Polyserial	Polyserial	Polyserial	Polyserial	Polyserial	Polyserial	Polyserial	Polyserial	Polyserial	Polyserial	Polyserial	Polyserial	Polyserial	Polyserial	Polyserial	Polyserial	Pearson	Pearson	Pearson	Pearson	Pearson	Pearson	Pearson	Pearson	Pearson	Pearson	Pearson	Pearson	Pearson	Pearson	Pearson	Pearson	Pearson	Pearson	Pearson	Pearson	Pearson	Pearson	Pearson	Pearson	Pearson	Pearson	Pearson	Pearson	Pearson	Pearson	Pearson	Pearson	Pearson
sv11	Polyserial	Polyserial	Polyserial	Polyserial	Polyserial	Polyserial	Polyserial	Polyserial	Polyserial	Polyserial	Polyserial	Polyserial	Polyserial	Polyserial	Polyserial	Polyserial	Pearson	Pearson	Pearson	Pearson	Pearson	Pearson	Pearson	Pearson	Pearson	Pearson	Pearson	Pearson	Pearson	Pearson	Pearson	Pearson	Pearson	Pearson	Pearson	Pearson	Pearson	Pearson	Pearson	Pearson	Pearson	Pearson	Pearson	Pearson	Pearson	Pearson	Pearson	Pearson	Pearson
sv12	Polyserial	Polyserial	Polyserial	Polyserial	Polyserial	Polyserial	Polyserial	Polyserial	Polyserial	Polyserial	Polyserial	Polyserial	Polyserial	Polyserial	Polyserial	Polyserial	Pearson	Pearson	Pearson	Pearson	Pearson	Pearson	Pearson	Pearson	Pearson	Pearson	Pearson	Pearson	Pearson	Pearson	Pearson	Pearson	Pearson	Pearson	Pearson	Pearson	Pearson	Pearson	Pearson	Pearson	Pearson	Pearson	Pearson	Pearson	Pearson	Pearson	Pearson	Pearson	Pearson
sv13	Polyserial	Polyserial	Polyserial	Polyserial	Polyserial	Polyserial	Polyserial	Polyserial	Polyserial	Polyserial	Polyserial	Polyserial	Polyserial	Polyserial	Polyserial	Polyserial	Pearson	Pearson	Pearson	Pearson	Pearson	Pearson	Pearson	Pearson	Pearson	Pearson	Pearson	Pearson	Pearson	Pearson	Pearson	Pearson	Pearson	Pearson	Pearson	Pearson	Pearson	Pearson	Pearson	Pearson	Pearson	Pearson	Pearson	Pearson	Pearson	Pearson	Pearson	Pearson	Pearson
sv14	Polyserial	Polyserial	Polyserial	Polyserial	Polyserial	Polyserial	Polyserial	Polyserial	Polyserial	Polyserial	Polyserial	Polyserial	Polyserial	Polyserial	Polyserial	Polyserial	Pearson	Pearson	Pearson	Pearson	Pearson	Pearson	Pearson	Pearson	Pearson	Pearson	Pearson	Pearson	Pearson	Pearson	Pearson	Pearson	Pearson	Pearson	Pearson	Pearson	Pearson	Pearson	Pearson	Pearson	Pearson	Pearson	Pearson	Pearson	Pearson	Pearson	Pearson	Pearson	Pearson
sv15	Polyserial	Polyserial	Polyserial	Polyserial	Polyserial	Polyserial	Polyserial	Polyserial	Polyserial	Polyserial	Polyserial	Polyserial	Polyserial	Polyserial	Polyserial	Polyserial	Pearson	Pearson	Pearson	Pearson	Pearson	Pearson	Pearson	Pearson	Pearson	Pearson	Pearson	Pearson	Pearson	Pearson	Pearson	Pearson	Pearson	Pearson	Pearson	Pearson	Pearson	Pearson	Pearson	Pearson	Pearson	Pearson	Pearson	Pearson	Pearson	Pearson	Pearson	Pearson	Pearson
[truncated: 6 more columns]
