# Supplementary material for: Multi-omics colocalization with genome-wide association studies reveals a context-specific genetic mechanism at a childhood onset asthma risk locus
Source: Genome Med. 2021 Oct 10;13:157. doi: 10.1186/s13073-021-00967-y (PMC8504130; doi:10.1186/s13073-021-00967-y)
Supplement: Supplementary file 10 — Additional file 10: Tables showing enrichment and colocalization results from this study. Table S1: Interaction model results for genotype x atopy and genotype x steroid use for eQTLs and meQTLs. Table S2: Enrichment estimates of eQTLs for TAGC asthma GWAS SNPs from six tissues. No P-values were significant after FDR correction. Table S3: Enrichment estimates of eQTLs for adult onset asthma GWAS SNPs from six tissues. No P-values were significant after FDR correction. Table S4: moloc results for molecular QTL-GWAS pairs and triplets. Table S5: Asthma GWAS risk allele effects on gene expression and DNA methylation. [file 13073_2021_967_MOESM10_ESM.xlsx]

## Sheet: Table S1
Table S1. Interaction model results for genotype x atopy and genotype x steroid use for eQTLs and meQTLs
	SNP	RSID	Gene Name / Cpg	Beta.vehicle	Std.Error.vehicle	Pval.v	FDR.vehicle	Beta.rv	Std.Error.rv	Pval.rv	FDR.rv
Atopy x Genotype (eQTLs)	1:152162106	rs12130219	FLG-AS1	0.0394815	0.136478	0.773049	0.925517	0.188661	0.138275	0.175966	0.366753
	1:152167407	rs34372395	FLG-AS1	0.0394573	0.136459	0.773154	0.925517	0.188713	0.13826	0.175801	0.366753
	1:152167407	rs34372395	FLG-AS1	0.0394573	0.136459	0.773154	0.925517	0.188713	0.13826	0.175801	0.366753
	1:152171461	rs1552994	FLG-AS1	0.0393502	0.136521	0.773852	0.925517	0.188485	0.138347	0.176585	0.366753
	1:152171461	rs1552994	FLG-AS1	0.0393502	0.136521	0.773852	0.925517	0.188485	0.138347	0.176585	0.366753
	1:152171461	rs1552994	FLG-AS1	0.0393502	0.136521	0.773852	0.925517	0.188485	0.138347	0.176585	0.366753
	1:152171461	rs1552994	FLG-AS1	0.0393502	0.136521	0.773852	0.925517	0.188485	0.138347	0.176585	0.366753
	1:152171461	rs1552994	FLG-AS1	0.0393502	0.136521	0.773852	0.925517	0.188485	0.138347	0.176585	0.366753
	1:152193286	rs7545406	FLG	0.136671	0.134224	0.311392	0.925517	0.0966638	0.133946	0.472436	0.637788
	1:152193286	rs7545406	FLG	0.136671	0.134224	0.311392	0.925517	0.0966638	0.133946	0.472436	0.637788
	3:121631451	rs2689273	SLC15A2	0.104003	0.0644466	0.110195	0.743816	0.103695	0.0721388	0.154181	0.366753
	3:121637966	rs9822474	SLC15A2	0.11202	0.0638801	0.0830223	0.743816	0.103383	0.0720917	0.155144	0.366753
	5:176520243	rs351855	FGFR4	-0.0282947	0.123062	0.818692	0.925517	-0.0493622	0.11694	0.673982	0.791196
	5:176520243	rs351855	FGFR4	-0.0282947	0.123062	0.818692	0.925517	-0.0493622	0.11694	0.673982	0.791196
	7:128579666	rs3823536	IRF5	0.12169	0.140862	0.390024	0.925517	0.107974	0.145971	0.461477	0.637788
	7:128580680	rs3807306	IRF5	0.144269	0.143103	0.316176	0.925517	0.108569	0.145313	0.456997	0.637788
	11:65575056	rs7123155	EFEMP2	0.0873675	0.0525433	0.0999569	0.743816	0.0544923	0.0545669	0.320742	0.618574
	11:65592935	rs11227318	RBM4B	0.00644192	0.0356338	0.85696	0.925517	-0.0189607	0.0356361	0.596038	0.766335
	11:65592935	rs11227318	RBM14	0.000567381	0.0362609	0.987552	0.987552	-0.034362	0.0395142	0.386905	0.637788
	11:65596546	rs10791827	EFEMP2	0.0686149	0.0485676	0.16129	0.870969	0.04771	0.0507755	0.350011	0.63002
	11:65596546	rs10791827	PACS1	-0.0141586	0.0248804	0.570778	0.925517	0.00147594	0.0285697	0.958917	0.958917
	17:38176256	rs2270401	ERBB2	0.0137602	0.0158904	0.388902	0.925517	0.0278134	0.0151763	0.0702691	0.366753
	17:38808941	rs1029792	SMARCE1	0.0196045	0.026931	0.468597	0.925517	0.00721894	0.0264802	0.785794	0.848657
	17:38824672	rs7223354	SMARCE1	0.0137471	0.0265297	0.60565	0.925517	0.00357031	0.0260216	0.891185	0.925462
	22:41810170	rs132920	ACO2	0.0508698	0.0302949	0.0967105	0.743816	-0.00966989	0.032913	0.769609	0.848657
	22:41958862	rs9607819	PMM1	-0.00160142	0.0340179	0.962561	0.987552	0.0859271	0.0356097	0.0179195	0.291299
	22:42162189	rs5758461	PMM1	-0.00655474	0.0348151	0.851101	0.925517	0.0842959	0.0360253	0.0215777	0.291299
Steroid x Genotype (eQTLs)	1:152162106	rs12130219	FLG-AS1	-0.0146614	0.148144	0.921382	0.956892	-0.01741	0.150044	0.907882	0.925319
	1:152167407	rs34372395	FLG-AS1	-0.0146477	0.148138	0.921452	0.956892	-0.0173357	0.150042	0.908272	0.925319
	1:152167407	rs34372395	FLG-AS1	-0.0146477	0.148138	0.921452	0.956892	-0.0173357	0.150042	0.908272	0.925319
	1:152171461	rs1552994	FLG-AS1	-0.015152	0.14814	0.918758	0.956892	-0.0175801	0.150067	0.907001	0.925319
	1:152171461	rs1552994	FLG-AS1	-0.015152	0.14814	0.918758	0.956892	-0.0175801	0.150067	0.907001	0.925319
	1:152171461	rs1552994	FLG-AS1	-0.015152	0.14814	0.918758	0.956892	-0.0175801	0.150067	0.907001	0.925319
	1:152171461	rs1552994	FLG-AS1	-0.015152	0.14814	0.918758	0.956892	-0.0175801	0.150067	0.907001	0.925319
	1:152171461	rs1552994	FLG-AS1	-0.015152	0.14814	0.918758	0.956892	-0.0175801	0.150067	0.907001	0.925319
	1:152193286	rs7545406	FLG	-0.0229619	0.143072	0.872849	0.956892	0.055544	0.142621	0.697851	0.925319
	1:152193286	rs7545406	FLG	-0.0229619	0.143072	0.872849	0.956892	0.055544	0.142621	0.697851	0.925319
	3:121631451	rs2689273	SLC15A2	0.118406	0.065361	0.0733526	0.660173	0.0914498	0.0751794	0.226971	0.925319
	3:121637966	rs9822474	SLC15A2	0.123201	0.0651356	0.0617446	0.660173	0.0929922	0.07531	0.220087	0.925319
	5:176520243	rs351855	FGFR4	0.0895429	0.130905	0.495694	0.956892	0.0613471	0.125101	0.625045	0.925319
	5:176520243	rs351855	FGFR4	0.0895429	0.130905	0.495694	0.956892	0.0613471	0.125101	0.625045	0.925319
	7:128579666	rs3823536	IRF5	-0.112587	0.151333	0.458811	0.956892	-0.154086	0.156832	0.328465	0.925319
	7:128580680	rs3807306	IRF5	-0.159795	0.156495	0.30992	0.956892	-0.171502	0.159232	0.284299	0.925319
	11:65575056	rs7123155	EFEMP2	-0.0804026	0.0555372	0.15113	0.956892	-0.0371324	0.0559592	0.508647	0.925319
	11:65592935	rs11227318	RBM4B	-0.0713078	0.0352964	0.0462968	0.660173	-0.029672	0.034684	0.394524	0.925319
	11:65592935	rs11227318	RBM14	-0.0104008	0.0365559	0.77666	0.956892	-0.0147719	0.0395995	0.709993	0.925319
	11:65596546	rs10791827	EFEMP2	-0.0480825	0.0512539	0.350664	0.956892	-0.0178592	0.0519148	0.731633	0.925319
	11:65596546	rs10791827	PACS1	-0.0214217	0.0251436	0.396464	0.956892	-0.00540948	0.0284515	0.849631	0.925319
	17:38176256	rs2270401	ERBB2	0.0217807	0.0163459	0.186027	0.956892	-0.0061998	0.016156	0.702061	0.925319
	17:38808941	rs1029792	SMARCE1	0.000624154	0.0299639	0.983427	0.983427	-0.0238125	0.0280281	0.397781	0.925319
	17:38824672	rs7223354	SMARCE1	-0.00310935	0.0298393	0.917238	0.956892	-0.0256615	0.0278879	0.35992	0.925319
	22:41810170	rs132920	ACO2	0.0105849	0.0337492	0.754517	0.956892	-0.0395996	0.036272	0.27783	0.925319
	22:41958862	rs9607819	PMM1	-0.00990163	0.0371435	0.790397	0.956892	-0.0136402	0.0394211	0.730131	0.925319
	22:42162189	rs5758461	PMM1	-0.0292459	0.0378351	0.441536	0.956892	-0.00374931	0.0398879	0.925319	0.925319
Atopy x Genotype (meQTLs)	1:167424924	rs2949661	cg22356347	-0.0386916	0.0209073	0.0676167	0.29864	-0.00981707	0.0208722	0.639288	0.988084
	5:110401872	rs1837253	cg10931190	-0.0150539	0.0513511	0.770101	0.868411	-6.73784e-05	0.0533089	0.998994	0.998994
	5:110401872	rs1837253	cg15089387	-0.0355837	0.0440004	0.420885	0.740262	-0.0520652	0.0425852	0.224777	0.730606
	5:110401872	rs1837253	cg15557878	-0.026682	0.0395982	0.502214	0.782863	-0.00186857	0.0406739	0.963463	0.998994
	6:90930513	rs72925996	cg00786977	-0.00413753	0.0349527	0.906043	0.906043	0.00301421	0.0299609	0.920096	0.998994
	9:6096931	rs9408638	cg12606193	0.0183543	0.0300341	0.542717	0.799	0.036523	0.0304981	0.234345	0.730606
	11:76296671	rs10160518	cg17647271	0.031346	0.0305531	0.307759	0.740262	0.0282102	0.0340793	0.410059	0.869326
	12:71523541	rs11178644	cg25115154	0.0100733	0.0209157	0.631289	0.857906	0.0292369	0.0268337	0.278916	0.778028
	12:71524042	rs3851611	cg13355032	0.0146884	0.0367954	0.690731	0.868411	0.0287594	0.0400485	0.474611	0.931644
	13:40352671	rs9532433	cg01699148	0.0438302	0.0423295	0.303326	0.740262	0.0362105	0.042677	0.398501	0.869326
	13:99852753	rs2296860	cg05185748	-0.0416792	0.0209746	0.0500542	0.29864	0.000587193	0.0244763	0.980915	0.998994
	1:152167407	rs34372395	cg15025200	-0.0839858	0.0381866	0.0305048	0.29864	-0.088444	0.0382734	0.0232065	0.409982
	1:152167407	rs34372395	cg23107878	-0.0619423	0.0325904	0.0606621	0.29864	-0.0575649	0.0319009	0.0746141	0.730606
	1:152171461	rs1552994	cg09127314	-0.0533631	0.0258066	0.0416281	0.29864	-0.0488849	0.0261253	0.0646828	0.730606
	1:152171461	rs1552994	cg21280320	-0.0266915	0.0338832	0.432983	0.740262	-0.0456835	0.0336044	0.177517	0.730606
	1:152171461	rs1552994	cg13498757	-0.110001	0.035552	0.00265477	0.140703	-0.11055	0.0385319	0.00516644	0.273821
	1:152171461	rs1552994	cg02754945	-0.0541283	0.0276867	0.05379	0.29864	-0.0470319	0.0282961	0.100086	0.730606
	1:152171461	rs1552994	cg26320663	-0.0670087	0.0269758	0.0149069	0.29864	-0.0646086	0.0268943	0.0184183	0.409982
	1:152193286	rs7545406	cg26879891	0.0128593	0.0100202	0.202783	0.716501	-0.000870203	0.00973688	0.928992	0.998994
	1:167424924	rs2949661	cg22356347	-0.0386916	0.0209073	0.0676167	0.29864	-0.00981707	0.0208722	0.639288	0.988084
	3:121631451	rs2689273	cg19216788	-0.0184953	0.0233191	0.429852	0.740262	-0.0229362	0.0248522	0.358609	0.869326
	3:121637966	rs9822474	cg07193051	-0.00309225	0.0229973	0.893349	0.906043	-0.0140075	0.0250887	0.578059	0.988084
	5:110401872	rs1837253	cg10931190	-0.0150539	0.0513511	0.770101	0.868411	-6.73784e-05	0.0533089	0.998994	0.998994
	5:110401872	rs1837253	cg15089387	-0.0355837	0.0440004	0.420885	0.740262	-0.0520652	0.0425852	0.224777	0.730606
	5:110401872	rs1837253	cg15557878	-0.026682	0.0395982	0.502214	0.782863	-0.00186857	0.0406739	0.963463	0.998994
	5:176520243	rs351855	cg19956155	-0.00949493	0.0264091	0.720068	0.868411	-0.0114903	0.026991	0.671371	0.988084
	6:90930513	rs72925996	cg00786977	-0.00413753	0.0349527	0.906043	0.906043	0.00301421	0.0299609	0.920096	0.998994
	7:128580680	rs3807306	cg26616347	-0.015149	0.012807	0.240084	0.740262	-0.0137935	0.0144682	0.343046	0.869326
	9:6096931	rs9408638	cg12606193	0.0183543	0.0300341	0.542717	0.799	0.036523	0.0304981	0.234345	0.730606
	11:65592935	rs11227318	cg15531562	-0.0225824	0.0252814	0.374192	0.740262	-0.0367781	0.0266319	0.170823	0.730606
	11:65592935	rs11227318	cg15531562	-0.0225824	0.0252814	0.374192	0.740262	-0.0367781	0.0266319	0.170823	0.730606
	11:65596546	rs10791827	cg15531562	-0.0223492	0.0253134	0.379724	0.740262	-0.0363894	0.0266646	0.175863	0.730606
	11:65596546	rs10791827	cg15531562	-0.0223492	0.0253134	0.379724	0.740262	-0.0363894	0.0266646	0.175863	0.730606
	11:76296671	rs10160518	cg17647271	0.031346	0.0305531	0.307759	0.740262	0.0282102	0.0340793	0.410059	0.869326
	12:71523541	rs11178644	cg25115154	0.0100733	0.0209157	0.631289	0.857906	0.0292369	0.0268337	0.278916	0.778028
	12:71524042	rs3851611	cg13355032	0.0146884	0.0367954	0.690731	0.868411	0.0287594	0.0400485	0.474611	0.931644
	13:99852753	rs2296860	cg05185748	-0.0416792	0.0209746	0.0500542	0.29864	0.000587193	0.0244763	0.980915	0.998994
	17:38176256	rs2270401	cg10374813	-0.00316309	0.0169575	0.852462	0.906043	-0.005462	0.0175613	0.756526	0.998994
	17:38808941	rs1029792	cg26165421	-0.0206764	0.0177735	0.24788	0.740262	-0.00776206	0.0196367	0.693601	0.988084
	17:38824672	rs7223354	cg02645492	0.00233503	0.0108394	0.829944	0.906043	0.00870879	0.0100029	0.386356	0.869326
	22:41810170	rs132920	cg19274703	-0.0248683	0.0217302	0.255593	0.740262	-0.0122351	0.0213725	0.56848	0.988084
	22:41958862	rs9607819	cg07830128	0.0247895	0.0160321	0.125675	0.475768	0.0099717	0.016235	0.540679	0.988084
	22:42162189	rs5758461	cg10386501	-0.0214137	0.0108976	0.052607	0.29864	-0.000387362	0.0124033	0.975157	0.998994
	2:102615279	rs2071008	cg01613557	0.0162143	0.0285986	0.572201	0.819639	0.0164118	0.0305149	0.592068	0.988084
	5:110401872	rs1837253	cg15557878	-0.026682	0.0395982	0.502214	0.782863	-0.00186857	0.0406739	0.963463	0.998994
	5:131819126	rs839	cg00255919	0.0165338	0.00885141	0.0651386	0.29864	0.00268083	0.00943567	0.776996	0.998994
	5:131819126	rs839	cg21138405	0.0190844	0.0204113	0.352381	0.740262	0.000502102	0.019053	0.979036	0.998994
	9:6099531	rs437389	cg12606193	0.0308901	0.0318366	0.334601	0.740262	0.0420588	0.0331537	0.207967	0.730606
	12:121198299	rs668622	cg02419362	-0.0332272	0.0188921	0.0821299	0.334837	-0.0324577	0.0195894	0.101142	0.730606
	12:121198299	rs668622	cg19468883	0.0097296	0.0224227	0.665422	0.868411	0.00690728	0.0218273	0.752418	0.998994
	17:38074046	rs9303281	cg18711369	-0.00358399	0.0266042	0.893148	0.906043	0.0105584	0.0270202	0.696931	0.988084
	17:38183090	rs2302774	cg10374813	-0.00476772	0.0162062	0.769313	0.868411	-0.00625372	0.0166685	0.708437	0.988084
	17:38183090	rs2302774	cg10374813	-0.00476772	0.0162062	0.769313	0.868411	-0.00625372	0.0166685	0.708437	0.988084
Steroid x Genotype (meQTLs)	1:167424924	rs2949661	cg22356347	-0.00294547	0.021725	0.892453	0.984906	0.00732846	0.0208766	0.726372	0.961547
	5:110401872	rs1837253	cg10931190	-0.0399456	0.0543129	0.463944	0.984906	-0.0491537	0.0559626	0.382077	0.961547
	5:110401872	rs1837253	cg15089387	-0.0357079	0.0465937	0.445441	0.984906	-0.0292743	0.0450753	0.517682	0.961547
	5:110401872	rs1837253	cg15557878	-0.0391562	0.0415749	0.348776	0.984906	-0.0255134	0.042936	0.55384	0.961547
	6:90930513	rs72925996	cg00786977	0.0259335	0.0426414	0.544585	0.984906	0.0141324	0.0368714	0.7024	0.961547
	9:6096931	rs9408638	cg12606193	-0.0132592	0.0296892	0.656226	0.984906	-0.00403911	0.030366	0.894476	0.961547
	11:76296671	rs10160518	cg17647271	0.0156586	0.0330422	0.636709	0.984906	0.00328272	0.036416	0.92837	0.961547
	12:71523541	rs11178644	cg25115154	-0.00636605	0.023367	0.785903	0.984906	0.00675461	0.0300465	0.822635	0.961547
	12:71524042	rs3851611	cg13355032	-0.00359643	0.0412374	0.930694	0.984906	-0.0202912	0.0437765	0.6441	0.961547
	13:40352671	rs9532433	cg01699148	0.06638	0.0453843	0.147016	0.984906	0.072534	0.0453095	0.112875	0.961547
	13:99852753	rs2296860	cg05185748	0.00728103	0.021946	0.740826	0.984906	0.0267363	0.0248709	0.285215	0.961547
	1:152167407	rs34372395	cg15025200	-0.00496731	0.0389729	0.898861	0.984906	-0.0118351	0.0387555	0.760775	0.961547
	1:152167407	rs34372395	cg23107878	-0.0385687	0.0322125	0.23429	0.984906	-0.030528	0.0320816	0.343833	0.961547
	1:152171461	rs1552994	cg09127314	0.00475389	0.0263931	0.85746	0.984906	-0.01272	0.0258864	0.624341	0.961547
	1:152171461	rs1552994	cg21280320	0.0310594	0.0326249	0.343612	0.984906	0.0207396	0.0323273	0.522778	0.961547
	1:152171461	rs1552994	cg13498757	-0.0576299	0.0364752	0.117582	0.984906	-0.0754123	0.0390205	0.0563914	0.961547
	1:152171461	rs1552994	cg02754945	-0.00170194	0.0274684	0.950731	0.984906	0.000759405	0.0277306	0.978213	0.978213
	1:152171461	rs1552994	cg26320663	-0.00809049	0.0275469	0.769657	0.984906	-0.0303796	0.0273537	0.269656	0.961547
	1:152193286	rs7545406	cg26879891	0.00857331	0.0101971	0.402685	0.984906	-0.000718392	0.0100915	0.943404	0.961547
	1:167424924	rs2949661	cg22356347	-0.00294547	0.021725	0.892453	0.984906	0.00732846	0.0208766	0.726372	0.961547
	3:121631451	rs2689273	cg19216788	-0.0277242	0.0228389	0.227926	0.984906	-0.0171796	0.0241784	0.479191	0.961547
	3:121637966	rs9822474	cg07193051	-0.00712435	0.0228884	0.756311	0.984906	-0.0184586	0.0245155	0.453432	0.961547
	5:110401872	rs1837253	cg10931190	-0.0399456	0.0543129	0.463944	0.984906	-0.0491537	0.0559626	0.382077	0.961547
	5:110401872	rs1837253	cg15089387	-0.0357079	0.0465937	0.445441	0.984906	-0.0292743	0.0450753	0.517682	0.961547
	5:110401872	rs1837253	cg15557878	-0.0391562	0.0415749	0.348776	0.984906	-0.0255134	0.042936	0.55384	0.961547
	5:176520243	rs351855	cg19956155	0.0279452	0.0263223	0.291201	0.984906	0.0310165	0.0270579	0.254675	0.961547
	6:90930513	rs72925996	cg00786977	0.0259335	0.0426414	0.544585	0.984906	0.0141324	0.0368714	0.7024	0.961547
	7:128580680	rs3807306	cg26616347	0.044326	0.017788	0.014517	0.7694	0.0331103	0.0211359	0.120692	0.961547
	9:6096931	rs9408638	cg12606193	-0.0132592	0.0296892	0.656226	0.984906	-0.00403911	0.030366	0.894476	0.961547
	11:65592935	rs11227318	cg15531562	-0.0230412	0.0258517	0.375126	0.984906	-0.0270544	0.0272622	0.323645	0.961547
	11:65592935	rs11227318	cg15531562	-0.0230412	0.0258517	0.375126	0.984906	-0.0270544	0.0272622	0.323645	0.961547
	11:65596546	rs10791827	cg15531562	-0.0229594	0.0258685	0.377127	0.984906	-0.0268228	0.0272771	0.328044	0.961547
	11:65596546	rs10791827	cg15531562	-0.0229594	0.0258685	0.377127	0.984906	-0.0268228	0.0272771	0.328044	0.961547
	11:76296671	rs10160518	cg17647271	0.0156586	0.0330422	0.636709	0.984906	0.00328272	0.036416	0.92837	0.961547
	12:71523541	rs11178644	cg25115154	-0.00636605	0.023367	0.785903	0.984906	0.00675461	0.0300465	0.822635	0.961547
	12:71524042	rs3851611	cg13355032	-0.00359643	0.0412374	0.930694	0.984906	-0.0202912	0.0437765	0.6441	0.961547
	13:99852753	rs2296860	cg05185748	0.00728103	0.021946	0.740826	0.984906	0.0267363	0.0248709	0.285215	0.961547
	17:38176256	rs2270401	cg10374813	-0.000735674	0.0173768	0.966323	0.984906	-0.00660388	0.0177053	0.710024	0.961547
	17:38808941	rs1029792	cg26165421	-0.00653222	0.020088	0.745792	0.984906	-0.0377189	0.0217064	0.0856499	0.961547
	17:38824672	rs7223354	cg02645492	-0.00189192	0.0122279	0.877383	0.984906	0.0129405	0.0111843	0.250287	0.961547
	22:41810170	rs132920	cg19274703	0.000305916	0.0229371	0.989388	0.989388	0.0228853	0.0225278	0.312385	0.961547
	22:41958862	rs9607819	cg07830128	0.0236069	0.0166672	0.160082	0.984906	-0.00267468	0.0162977	0.870006	0.961547
	22:42162189	rs5758461	cg10386501	-0.00672712	0.0124332	0.589787	0.984906	0.0193313	0.0132287	0.147375	0.961547
	2:102615279	rs2071008	cg01613557	-0.00270627	0.034986	0.938513	0.984906	0.00980065	0.0377399	0.79569	0.961547
	5:110401872	rs1837253	cg15557878	-0.0391562	0.0415749	0.348776	0.984906	-0.0255134	0.042936	0.55384	0.961547
	5:131819126	rs839	cg00255919	0.00816638	0.00958801	0.396601	0.984906	-0.00619338	0.0100617	0.539734	0.961547
	5:131819126	rs839	cg21138405	0.0175728	0.021242	0.410249	0.984906	0.00352324	0.0201268	0.861427	0.961547
	9:6099531	rs437389	cg12606193	-0.0181192	0.0314134	0.565499	0.984906	0.00272407	0.032942	0.934277	0.961547
	12:121198299	rs668622	cg02419362	-0.0129984	0.0215714	0.548289	0.984906	-0.00471443	0.0222273	0.832503	0.961547
	12:121198299	rs668622	cg19468883	0.00955485	0.0244762	0.697173	0.984906	0.00346428	0.0236861	0.884041	0.961547
	17:38074046	rs9303281	cg18711369	0.0122891	0.0275896	0.657071	0.984906	0.0296805	0.0282464	0.296147	0.961547
	17:38183090	rs2302774	cg10374813	-0.00143433	0.0170916	0.933304	0.984906	-0.00650787	0.0172996	0.707655	0.961547
	17:38183090	rs2302774	cg10374813	-0.00143433	0.0170916	0.933304	0.984906	-0.00650787	0.0172996	0.707655	0.961547

## Sheet: Table S2
Table S2. Enrichment estimates of eQTLs for TAGC asthma GWAS SNPs from six tissues. No P-values were significant after FDR correction.
Tissue	GWAS Threshold	OR	P	Padj	N	NeSNP
Adrenal	1e-05	0.68	0.32	0.512	175	588348
	1e-06	0.68	0.4	0.564706
	1e-07	0.62	0.38	0.564706
	1e-08	0.86	0.79	0.824348
Brain - Frontal Cortex	1e-05	0.53	0.23	0.512	118	367312
	1e-06	0.34	0.14	0.4
	1e-07	0.23	0.15	0.4
	1e-08	0.31	0.25	0.512
Brain - Hypothalamus	1e-05	0.83	0.73	0.824348	108	251506
	1e-06	0.84	0.77	0.824348
	1e-07	0.35	0.31	0.512
	1e-08	0.46	0.46	0.613333
Ovary	1e-05	1.02	0.96	0.96	122	292461
	1e-06	1.17	0.74	0.824348
	1e-07	1.3	0.64	0.808421
	1e-08	1.78	0.32	0.512
Testis	1e-05	0.38	0.00421	0.01684	225	1358512
	1e-06	0.18	0.000441	0.003528
	1e-07	0.14	0.00178	0.01068
	1e-08	0.19	0.00851	0.0291771
Airway Epithelial Cells	1e-05	6.12	7.14e-07	1.7136e-05	104	185407
	1e-06	7.23	1.68e-06	2.016e-05
	1e-07	5.02	0.00235	0.01128
	1e-08	2.17	0.313	0.512

## Sheet: Table S3
Table S3. Enrichment estimates of eQTLs for adult onset asthma GWAS SNPs from six tissues. No P-values were significant after FDR correction.
Tissue	GWAS Threshold	OR	P	Padj	N	NeSNP
Adrenal	1e-05	0.84	0.678	0.774857	175	588348
	1e-06	0.73	0.56	0.7668
	1e-07	0.75	0.639	0.7668
	1e-08	0.68	0.619	0.7668
Brain - Frontal Cortex	1e-05	0.58	0.372	0.637714	118	367312
	1e-06	0.94	0.917	0.95687
	1e-07	136	0.625	0.7668
	1e-08	1.24	0.776	0.846545
Brain - Hypothalamus	1e-05	1.98	0.127	0.483429	108	251506
	1e-06	3.44	0.00832	0.19968
	1e-07	3	0.0514	0.4584
	1e-08	3.28	0.0698	0.4584
Ovary	1e-05	0.22	0.141	0.483429	122	292461
	1e-06	0.35	0.304	0.561231
	1e-07	0.5	0.496	0.744
	1e-08	0	0.993	0.993
Testis	1e-05	0.55	0.079	0.4584	225	1358512
	1e-06	0.62	0.242	0.484
	1e-07	0.55	0.213	0.484
	1e-08	0.49	0.219	0.484
Airway Epithelial Cells	1e-05	3.18	0.187	0.484	104	185407
	1e-06	1.76	0.454	0.7264
	1e-07	2.44	0.24	0.484
	1e-08	3.72	0.0955	0.4584

## Sheet: Table S4
Table S4. moloc results for molecular QTL-GWAS pairs and triplets
									eQTL p-values		meQTL p-value
Gene	CpG	rsID	SNP Position	CpG Position	GWAS pval	PPA	Risk Allele	Treatment	rv.eqtl.npval	vehrv.eqtl.npval	rv.meqtl.npval	vehrv.meqtl.npval
Adult onset asthma
-	cg22356347	rs2949661	1:167424924	1:167427500	2.28148e-06	0.5, 0.50	C	rv, vehicle	-	-	3.37677e-05	8.36797e-06
-	cg10931190	rs1837253	5:110401872	5:110406506	2.76854e-13	0.5	C	rv	-	-	1.7174e-05	3.86525e-05
-	cg15089387	rs1837253	5:110401872	5:110406661	2.76854e-13	0.61, 0.50	C	rv, vehicle	-	-	7.90977e-06	1.66464e-05
-	cg15557878	rs1837253	5:110401872	5:110406049	2.76854e-13	0.81, 0.81	C	rv, vehicle	-	-	0.000362752	1.09214e-06
-	cg00786977	rs72925996	6:90930513	6:90926599	4.52633e-11	0.58	T	rv	-	-	4.71075e-06	0.000197379
-	cg12606193	rs9408638	9:6096931	9:6097201	1.04156e-10	0.53, 0.53	G	rv, vehicle	-	-	6.35035e-06	1.57196e-07
-	cg17647271	rs10160518	11:76296671	11:76299819	8.87728e-09	0.80, 0.80	G	rv, vehicle	-	-	9.16153e-08	1.9234e-09
-	cg25115154	rs11178644	12:71523541	12:71533408	4.43039e-07	0.51, 0.51	T	rv, vehicle	-	-	0.000598757	8.96416e-06
-	cg13355032	rs3851611	12:71524042	12:71524030	4.25325e-07	0.68, 0.68	C	rv, vehicle	-	-	1.63471e-05	1.51004e-08
-	cg01699148	rs9532433	13:40352671	13:40350843	2.52154e-05	0.54	A	rv	-	-	4.29801e-07	2.14615e-05
-	cg05185748	rs2296860	13:99852753	13:99849620	3.18538e-05	0.53	G	rv	-	-	9.61981e-07	7.51195e-05
Childhood onset asthma
FLG-AS1	-	rs12130219	1:152162106	-	9.27666e-14	0.50, 0.50	A	rv, vehicle	4.30445e-06	2.04572e-05	-	-
FLG-AS1	cg15025200	rs34372395	1:152167407	1:152161237	3.46464e-14	0.73	A	rv	4.31099e-06	2.04262e-05	0.00010447	0.00306472
FLG-AS1	cg23107878	rs34372395	1:152167407	1:152161397	3.46464e-14	0.90, 0.71	A	rv, vehicle	4.31099e-06	2.04262e-05	8.89915e-06	6.71363e-05
FLG-AS1	cg09127314	rs1552994	1:152171461	1:152161683	3.20658e-14	0.5	A	rv	4.3103e-06	2.01216e-05	0.000866719	0.00247455
FLG-AS1	cg21280320	rs1552994	1:152171461	1:152162025	3.20658e-14	0.5	A	rv	4.3103e-06	2.01216e-05	0.000794615	1.11724e-05
FLG-AS1	cg13498757	rs1552994	1:152171461	1:152161927	3.20658e-14	0.69	A	rv	4.3103e-06	2.01216e-05	0.00016097	7.92152e-06
FLG-AS1	cg02754945	rs1552994	1:152171461	1:152161885	3.20658e-14	0.77	A	rv	4.3103e-06	2.01216e-05	7.99098e-05	0.000159359
FLG-AS1	cg26320663	rs1552994	1:152171461	1:152161521	3.20658e-14	0.79, 0.77	A	rv, vehicle	4.3103e-06	2.01216e-05	6.10842e-05	3.17858e-05
FLG	cg26879891	rs7545406	1:152193286	1:152191343	7.23966e-13	0.52	T	rv	3.75076e-07	3.39146e-05	0.000385371	0.118328
FLG	-	rs7545406	1:152193286	-	7.23966e-13	0.75	T	rv	3.75076e-07	3.39146e-05	-	-
-	cg22356347	rs2949661	1:167424924	1:167427500	3.31871e-05	0.50, 0.50	C	rv, vehicle	-	-	3.37677e-05	8.36797e-06
SLC15A2	cg19216788	rs2689273	3:121631451	3:121633802	5.25749e-05	0.61, 0.61	T	rv, vehicle	0.00122856	4.9652e-06	0.000886741	2.26994e-05
SLC15A2	cg07193051	rs9822474	3:121637966	3:121633332	7.30684e-05	0.54	A	vehicle	0.00119576	2.90765e-06	0.360726	6.8459e-05
-	cg10931190	rs1837253	5:110401872	5:110406506	2.3279e-27	0.5	C	rv	-	-	1.7174e-05	3.86525e-05
-	cg15089387	rs1837253	5:110401872	5:110406661	2.3279e-27	0.61, 0.50	C	rv, vehicle	-	-	7.90977e-06	1.66464e-05
-	cg15557878	rs1837253	5:110401872	5:110406049	2.3279e-27	0.81, 0.81	C	rv, vehicle	-	-	0.000362752	1.09214e-06
FGFR4	cg19956155	rs351855	5:176520243	5:176511416	1.03869e-06	0.61	A	rv	4.69105e-07	0.00563362	0.000296087	0.00264036
FGFR4	-	rs351855	5:176520243	-	1.03869e-06	0.74	A	rv	4.69105e-07	0.00563362	-	-
-	cg00786977	rs72925996	6:90930513	6:90926599	3.6125e-09	0.58	T	rv	-	-	4.71075e-06	0.000197379
IRF5	-	rs3823536	7:128579666	-	0.000103345	0.52, 0.52	G	rv, vehicle	8.5255e-10	5.50837e-09	-	-
IRF5	cg26616347	rs3807306	7:128580680	7:128577752	4.51321e-05	0.6	G	rv	2.93629e-10	1.63071e-08	0.000327648	0.00121968
-	cg12606193	rs9408638	9:6096931	9:6097201	2.70536e-23	0.53, 0.53	G	rv, vehicle	-	-	6.35035e-06	1.57196e-07
EFEMP2	-	rs7123155	11:65575056	-	1.10554e-05	0.50, 0.50	C	rv, vehicle	0.00135013	2.7612e-06	-	-
RBM4B	cg15531562	rs11227318	11:65592935	11:65601754	1.4166e-06	0.5	A	vehicle	0.188001	0.00125267	7.51089e-07	9.42791e-07
RBM14	cg15531562	rs11227318	11:65592935	11:65601754	1.4166e-06	0.8	A	rv	0.000101808	0.098628	7.51089e-07	9.42791e-07
EFEMP2	cg15531562	rs10791827	11:65596546	11:65601754	1.40435e-06	0.53, 0.98	A	rv, vehicle	0.00120864	1.00641e-06	6.35743e-07	8.07277e-07
PACS1	cg15531562	rs10791827	11:65596546	11:65601754	1.40435e-06	0.67	A	rv	0.000409733	0.614947	6.35743e-07	8.07277e-07
-	cg17647271	rs10160518	11:76296671	11:76299819	1.37707e-28	0.80, 0.80	A	rv, vehicle	-	-	9.16153e-08	1.9234e-09
-	cg25115154	rs11178644	12:71523541	12:71533408	1.57137e-07	0.51, 0.51	T	rv, vehicle	-	-	0.000598757	8.96416e-06
-	cg13355032	rs3851611	12:71524042	12:71524030	1.53038e-07	0.68, 0.68	C	rv, vehicle	-	-	1.63471e-05	1.51004e-08
-	cg05185748	rs2296860	13:99852753	13:99849620	7.06176e-11	0.53	G	rv	-	-	9.61981e-07	7.51195e-05
ERBB2	cg10374813	rs2270401	17:38176256	17:38183790	8.11154e-29	0.56	A	rv	0.000155181	0.8784	2.09579e-05	0.00319912
SMARCE1	cg26165421	rs1029792	17:38808941	17:38805157	1.80213e-07	0.56	T	rv	7.71399e-05	0.0127527	3.28555e-05	0.000482245
SMARCE1	cg02645492	rs7223354	17:38824672	17:38827676	1.69118e-07	0.6	A	rv	0.000106151	0.0172576	8.59612e-06	5.62045e-06
ACO2	cg19274703	rs132920	22:41810170	22:41806451	1.23304e-06	0.57, 0.57	T	rv, vehicle	0.000452628	0.00024846	0.000729082	1.14432e-09
PMM1	cg07830128	rs9607819	22:41958862	22:41965204	7.76832e-06	0.7, 0.70	C	rv, vehicle	0.00159927	2.22041e-05	0.0101195	1.05722e-06
PMM1	cg10386501	rs5758461	22:42162189	22:42159248	1.4796e-05	0.59, 0.59	G	rv, vehicle	0.00297583	0.000106464	0.00166301	3.40686e-07
TAGC
-	cg01613557	rs2071008	2:102615279	2:102616279	2.07e-06	0.56, 0.56	G	rv, vehicle	-	-	0.000290939	2.48523e-06
-	cg15557878	rs1837253	5:110401872	5:110406049	2.03e-25	0.56, 0.56	C	rv, vehicle	-	-	0.000362752	1.09214e-06
-	cg00255919	rs839	5:131819126	5:131827918	1.02e-06	0.76, 0.76	T	rv, vehicle	-	-	1.19848e-06	4.22915e-08
-	cg21138405	rs839	5:131819126	5:131827807	1.02e-06	0.71, 0.71	T	rv, vehicle	-	-	5.20998e-09	2.22402e-09
-	cg12606193	rs437389	9:6099531	9:6097201	8.92e-12	0.67, 0.67	C	rv, vehicle	-	-	3.83272e-05	5.16545e-07
-	cg02419362	rs668622	12:121198299	12:121203948	4.39e-06	0.61	G	rv	-	-	1.08447e-06	2.08872e-05
-	cg19468883	rs668622	12:121198299	12:121198447	4.39e-06	0.59, 0.59	G	rv, vehicle	-	-	9.54164e-06	1.28293e-06
ORMDL3	cg18711369	rs9303281	17:38074046	17:38081186	6.2e-45	0.62	A	rv	0.00010964	0.000390909	6.62304e-05	0.00380201
ERBB2	cg10374813	rs2302774	17:38183090	17:38183790	2.79e-20	0.67	G	rv	0.000574894	0.948858	1.65597e-06	0.00116068
-	cg10374813	rs2302774	17:38183090	17:38183790	2.79e-20	0.75	G	rv	-	-	1.65597e-06	0.00116068

## Sheet: Table S5
Table S5. Asthma GWAS risk allele effects on gene expression and DNA methylation
Gene	CpG	rsID	SNP Position	CpG Position	Refe/meSNP	Alte/meSNP	BetaeQTL	BetameQTL	†Asthma Risk Allele EffecteQTL	†Asthma Risk Allele EffectmeQTL	Treatment
Adult onset asthma
-	cg22356347	rs2949661	1:167424924	1:167427500	T	C*	-	-0.211948		↑	rv
-	cg22356347	rs2949661	1:167424924	1:167427500	T	C*	-	-0.247842		↑	vhiele
-	cg10931190	rs1837253	5:110401872	5:110406506	T	C*	-	-0.231354		↑	rv
-	cg15089387	rs1837253	5:110401872	5:110406661	T	C*	-	-0.194164		↑	rv
-	cg15089387	rs1837253	5:110401872	5:110406661	T	C*	-	-0.207965		↑	vehicle
-	cg15557878	rs1837253	5:110401872	5:110406049	T	C*	-	-0.180076		↑	rv
-	cg15557878	rs1837253	5:110401872	5:110406049	T	C*	-	-0.255426		↑	vehicle
-	cg00786977	rs72925996	6:90930513	6:90926599	C	T*	-	0.39633		↓	rv
-	cg12606193	rs9408638	9:6096931	9:6097201	A	G*	-	-0.35169		↑	rv
-	cg12606193	rs9408638	9:6096931	9:6097201	A	G*	-	-0.424378		↑	vehicle
-	cg17647271	rs10160518	11:76296671	11:76299819	G*	A	-	-0.423118		↓	rv
-	cg17647271	rs10160518	11:76296671	11:76299819	G*	A	-	-0.524326		↓	vehicle
-	cg25115154	rs11178644	12:71523541	12:71533408	C	T*	-	-0.145403		↑	rv
-	cg25115154	rs11178644	12:71523541	12:71533408	C	T*	-	-0.188861		↑	vehicle
-	cg13355032	rs3851611	12:71524042	12:71524030	G	C*	-	0.488457		↓	rv
-	cg13355032	rs3851611	12:71524042	12:71524030	G	C*	-	0.60893		↓	vehicle
-	cg05185748	rs2296860	13:99852753	13:99849620	G*	A	-	0.179284		↑	rv
Childhood onset asthma
FLG-AS1	-	rs12130219	1:152162106	-	G	A*	0.320388	-	↓		rv
FLG-AS1	-	rs12130219	1:152162106	-	G	A*	0.290545	-	↓		vehicle
FLG-AS1	cg15025200	rs34372395	1:152167407	1:152161237	G	A*	0.320336	-0.206689	↓	↑	rv
FLG-AS1	cg23107878	rs34372395	1:152167407	1:152161397	G	A*	0.320336	-0.241467	↓	↑	rv
FLG-AS1	cg23107878	rs34372395	1:152167407	1:152161397	G	A*	0.290537	-0.229604	↓	↑	vehicle
FLG-AS1	cg09127314	rs1552994	1:152171461	1:152161683	G	A*	0.320507	-0.124623	↓	↑	rv
FLG-AS1	cg21280320	rs1552994	1:152171461	1:152162025	G	A*	0.320507	-0.129427	↓	↑	rv
FLG-AS1	cg13498757	rs1552994	1:152171461	1:152161927	G	A*	0.320507	-0.307961	↓	↑	rv
FLG-AS1	cg02754945	rs1552994	1:152171461	1:152161885	G	A*	0.320507	-0.15468	↓	↑	rv
FLG-AS1	cg26320663	rs1552994	1:152171461	1:152161521	G	A*	0.320507	-0.144778	↓	↑	rv
FLG-AS1	cg26320663	rs1552994	1:152171461	1:152161521	G	A*	0.290898	-0.170867	↓	↑	vehicle
FLG	cg26879891	rs7545406	1:152193286	1:152191343	G	T*	-0.349072	-0.0789825	↑	↑	rv
FLG	-	rs7545406	1:152193286	-	G	T*	-0.349072	-	↑		rv
-	cg22356347	rs2949661	1:167424924	1:167427500	T	C*	-	-0.211948		↑	rv
-	cg22356347	rs2949661	1:167424924	1:167427500	T	C*	-	-0.247842		↑	vehicle
SLC15A2	cg19216788	rs2689273	3:121631451	3:121633802	G	T*	-0.112812	0.212604	↑	↓	rv
SLC15A2	cg19216788	rs2689273	3:121631451	3:121633802	G	T*	-0.146822	0.254206	↑	↓	vehicle
SLC15A2	cg07193051	rs9822474	3:121637966	3:121633332	G	A*	-0.151148	0.192425	↑	↓	vehicle
-	cg10931190	rs1837253	5:110401872	5:110406506	T	C*	-	-0.231354		↑	rv
-	cg15089387	rs1837253	5:110401872	5:110406661	T	C*	-	-0.194164		↑	rv
-	cg15089387	rs1837253	5:110401872	5:110406661	T	C*	-	-0.207965		↑	vehicle
-	cg15557878	rs1837253	5:110401872	5:110406049	T	C*	-	-0.180076		↑	rv
-	cg15557878	rs1837253	5:110401872	5:110406049	T	C*	-	-0.255426		↑	vehicle
FGFR4	cg19956155	rs351855	5:176520243	5:176511416	A*	G	-0.30394	-0.143783	↓	↓	rv
FGFR4	-	rs351855	5:176520243	-	A*	G	-0.30394	-	↓		rv
-	cg00786977	rs72925996	6:90930513	6:90926599	C	T*	-	0.39633		↓	rv
IRF5	-	rs3823536	7:128579666	-	A	G*	0.483761	-	↓		rv
IRF5	-	rs3823536	7:128579666	-	A	G*	0.433666	-	↓		vehicle
IRF5	cg26616347	rs3807306	7:128580680	7:128577752	T	G*	0.496956	-0.115496	↓	↑	rv
-	cg12606193	rs9408638	9:6096931	9:6097201	A	G*	-	-0.351699		↑	rv
-	cg12606193	rs9408638	9:6096931	9:6097201	A	G*	-	-0.424378		↑	vehicle
EFEMP2	-	rs7123155	11:65575056	-	C*	T	-0.0846154	-	↓		rv
EFEMP2	-	rs7123155	11:65575056	-	C*	T	-0.128349	-	↓		vehicle
RBM4B	cg15531562	rs11227318	11:65592935	11:65601754	A*	C	-0.057114	-0.312265	↓	↓	vehicle
RBM14	cg15531562	rs11227318	11:65592935	11:65601754	A*	C	-0.0772074	-0.336711	↓	↓	rv
EFEMP2	cg15531562	rs10791827	11:65596546	11:65601754	A*	C	-0.0818488	-0.339907	↓	↓	rv
EFEMP2	cg15531562	rs10791827	11:65596546	11:65601754	A*	C	-0.127673	-0.315138	↓	↓	vehicle
PACS1	cg15531562	rs10791827	11:65596546	11:65601754	A*	C	0.0492589	-0.339907	↑	↓	rv
-	cg17647271	rs10160518	11:76296671	11:76299819	G*	A	-	-0.423118		↓	rv
-	cg17647271	rs10160518	11:76296671	11:76299819	G*	A	-	-0.524326		↓	vehicle
-	cg25115154	rs11178644	12:71523541	12:71533408	C	T*	-	-0.145403		↑	rv
-	cg25115154	rs11178644	12:71523541	12:71533408	C	T*	-	-0.188861		↑	vehicle
-	cg13355032	rs3851611	12:71524042	12:71524030	G	C*	-	0.488457		↓	rv
-	cg01699148	rs9532433	13:40352671	13:40350843	A*	C	-	0.361387		↑	rv
-	cg05185748	rs2296860	13:99852753	13:99849620	G*	A	-	0.179284		↑	rv
ERBB2	cg10374813	rs2270401	17:38176256	17:38183790	T	A*	0.0292639	-0.0961591	↓	↑	rv
SMARCE1	cg26165421	rs1029792	17:38808941	17:38805157	T*	G	-0.0535702	-0.221494	↓	↓	rv
SMARCE1	cg02645492	rs7223354	17:38824672	17:38827676	A*	G	-0.0518841	0.172259	↓	↑	rv
ACO2	cg19274703	rs132920	22:41810170	22:41806451	C	T*	0.0569197	-0.092497	↓	↑	rv
ACO2	cg19274703	rs132920	22:41810170	22:41806451	C	T*	0.0552383	-0.168238	↓	↑	vehicle
PMM1	cg07830128	rs9607819	22:41958862	22:41965204	C*	G	-0.0545906	-0.0766181	↓	↓	rv
PMM1	cg07830128	rs9607819	22:41958862	22:41965204	C*	G	-0.070624	-0.137978	↓	↓	vehicle
PMM1	cg10386501	rs5758461	22:42162189	22:42159248	G*	C	-0.0513037	0.209757	↓	↑	rv
PMM1	cg07830128	rs9607819	22:41958862	22:41965204	C*	G	-0.070624	-0.137978	↓	↓	vehicle
TAGC
-	cg01613557	rs2071008	2:102615279	2:102616279	G*	T	-	0.18786		↑	rv
-	cg01613557	rs2071008	2:102615279	2:102616279	G*	T	-	0.21031		↑	vehicle
-	cg15557878	rs1837253	5:110401872	5:110406049	T	C*	-	-0.180076		↑	rv
-	cg15557878	rs1837253	5:110401872	5:110406049	T	C*	-	-0.255426		↑	vehicle
-	cg00255919	rs839	5:131819126	5:131827918	T*	C	-	0.215952		↑	rv
-	cg00255919	rs839	5:131819126	5:131827918	T*	C	-	0.246712		↑	vehicle
-	cg21138405	rs839	5:131819126	5:131827807	T*	C	-	0.615385		↑	rv
-	cg21138405	rs839	5:131819126	5:131827807	T*	C	-	0.573503		↑	vehicle
-	cg12606193	rs437389	9:6099531	9:6097201	T	C*	-	-0.335459		↑	rv
-	cg02419362	rs668622	12:121198299	12:121203948	A	G*	-	0.265769		↓	rv
-	cg19468883	rs668622	12:121198299	12:121198447	A	G*	-	0.218421		↓	rv
-	cg19468883	rs668622	12:121198299	12:121198447	A	G*	-	0.279779		↓	vehicle
ORMDL3	cg18711369	rs9303281	17:38074046	17:38081186	A*	G	0.063754	-0.142218	↑	↓	rv
ERBB2	cg10374813	rs2302774	17:38183090	17:38183790	T	G*	0.0262859	-0.104907	↓	↑	rv
-	cg10374813	rs2302774	17:38183090	17:38183790	T	G*	-	-0.104907		↑	rv
*Risk allele in adult onset or childhood onset asthma GWASs
†Arrows indicate whether the asthma risk allele is associated with increased or decreased gene expression or DNA methylation relative to the protective allele
